# Supplementary material for: Rebuilding core abscisic acid signaling pathways of Arabidopsis in yeast
Source: EMBO J. 2019 Aug 1;38(17):e101859. doi: 10.15252/embj.2019101859 (PMC6717914; doi:10.15252/embj.2019101859)
Supplement: Supplementary file 4 — Source Data for Figure 1 [file EMBJ-38-e101859-s003.xlsx]

## Sheet: SD Fig. 1A
	LUC-activity						Abs600						rcps
SAMPLE	1-1	1-2	2-1	2-2	3-1	3-2	1-1	1-2	2-1	2-2	3-1	3-2	1-1	1-2	2-1	2-2	3-1	3-2
ABF1 + ev	1876	1721	2366	2316	2622	2767	0.435	0.451	0.382	0.513	0.354	0.46	4312.64	3815.96	6193.72	4514.62	7406.78	6015.22
ABF2 + ev	4376	4501	4636	5187	5470	5583	0.363	0.457	0.473	0.465	0.346	0.428	12055.1	9849.02	9801.27	11154.8	15809.2	13044.4
ABF3 + ev	1432	1606	1161	1302	1117	1346	0.445	0.425	0.341	0.447	0.417	0.496	3217.98	3778.82	3404.69	2912.75	2678.66	2713.71
ABF4 + ev	2259	2156	2298	2371	2289	2251	0.417	0.536	0.342	0.346	0.352	0.489	5417.27	4022.39	6719.3	6852.6	6502.84	4603.27
ABF1 + OST1	3431	2782	5588	4741	3092	3161	0.108	0.111	0.165	0.082	0.089	0.091	31768.5	25063.1	33866.7	57817.1	34741.6	34736.3
ABF2 + OST1	44468	56417	39852	47684	54177	49255	0.125	0.098	0.121	0.074	0.108	0.086	355744	575684	329355	644378	501639	572733
ABF3 + OST1	1216	1539	1205	1200	1073	1244	0.146	0.095	0.104	0.075	0.104	0.073	8328.77	16200	11586.5	16000	10317.3	17041.1
ABF4 + OST1	198192	310140	298368	315892	359257	273782	0.121	0.108	0.108	0.097	0.077	0.085	1.63795e+06	2.87167e+06	2.76267e+06	3.25662e+06	4.66568e+06	3.22096e+06

## Sheet: SD Fig. 1B
	LUC activity/ -ABA						LUC activity/ +ABA						Abs600/ -ABA						Abs600/ +ABA						rcps/ -ABA						rcps/ +ABA						x-fold to control/ -ABA						x-fold to control/ +ABA
SAMPLE	1-1	1-2	2-1	2-2	3-1	3-2	1-1	1-2	2-1	2-2	3-1	3-2	1-1	1-2	2-1	2-2	3-1	3-2	1-1	1-2	2-1	2-2	3-1	3-2	1-1	1-2	2-1	2-2	3-1	3-2	1-1	1-2	2-1	2-2	3-1	3-2	1-1	1-2	2-1	2-2	3-1	3-2	1-1	1-2	2-1	2-2	3-1	3-2
ev + ev + ev + ev	406	357	485	512	883	724	684	794	580	760	1404	1494	0.167	0.122	0.163	0.189	0.146	0.125	0.133	0.095	0.112	0.17	0.115	0.129	2431.14	2926.23	2975.46	2708.99	6047.95	5792	5142.86	8357.89	5178.57	4470.59	12208.7	11581.4	0.0970429	0.116805	0.11877	0.108134	0.241414	0.231197	0.189109	0.307329	0.190422	0.164389	0.448928	0.425861
ABF2 + ev + ev + ev	3569	3487	4128	3977	3369	3544	2974	3681	4063	4004	3675	3281	0.161	0.142	0.154	0.154	0.163	0.117	0.111	0.135	0.133	0.128	0.151	0.143	22167.7	24556.3	26805.2	25824.7	20668.7	30290.6	26792.8	27266.7	30548.9	31281.2	24337.7	22944.1	0.88486	0.980207	1.06997	1.03083	0.825026	1.2091	0.985202	1.00263	1.12332	1.15025	0.894927	0.843679
ABF2 + OST1 + ev + ev	39043	27523	34299	40496	47960	64816	56115	64066	58368	66487	79855	89966	0.107	0.097	0.091	0.101	0.094	0.105	0.132	0.098	0.133	0.189	0.169	0.158	364888	283742	376912	400950	510213	617295	425114	653735	438857	351783	472515	569405	14.5651	11.326	15.0451	16.0046	20.366	24.6404	15.6319	24.0386	16.1373	12.9355	17.3749	20.9377
ABF2 + OST1 + ABI1 + ev	7925	7390	3550	3434	3560	3013	4804	6351	3081	2765	3206	3294	0.188	0.183	0.147	0.136	0.148	0.142	0.107	0.144	0.139	0.13	0.164	0.169	42154.3	40382.5	24149.7	25250	24054.1	21218.3	44897.2	44104.2	22165.5	21269.2	19548.8	19491.1	1.68266	1.61193	0.963973	1.0079	0.960157	0.846964	1.65092	1.62176	0.81505	0.782094	0.718831	0.716711
ABF2 + OST1 + ABI1 + RCAR11	4797	4770	3302	3255	4988	4500	45396	48452	32630	30144	44088	43638	0.186	0.185	0.164	0.17	0.163	0.159	0.141	0.143	0.141	0.161	0.152	0.157	25790.3	25783.8	20134.1	19147.1	30601.2	28301.9	321957	338825	231418	187230	290053	277949	1.02946	1.0292	0.803688	0.764286	1.2215	1.12972	11.8387	12.459	8.50952	6.88466	10.6656	10.2205
ev + OST1 + ev + ev	1090	1000	1046	1108	963	992	718	858	984	1099	979	1224	0.184	0.151	0.16	0.147	0.158	0.141	0.11	0.132	0.136	0.12	0.128	0.128	5923.91	6622.52	6537.5	7537.41	6094.94	7035.46	6527.27	6500	7235.29	9158.33	7648.44	9562.5	0.236463	0.264349	0.260955	0.300868	0.243289	0.280832	0.240015	0.239012	0.26605	0.336762	0.281242	0.351624
ev + ev + ABI1 + ev	1276	894	1195	1397	1424	1377	1253	1292	1424	1515	1621	1777	0.187	0.117	0.107	0.107	0.112	0.099	0.11	0.128	0.11	0.1	0.114	0.111	6823.53	7641.03	11168.2	13056.1	12714.3	13909.1	11390.9	10093.8	12945.5	15150	14219.3	16009	0.272372	0.305004	0.445798	0.521155	0.507512	0.555204	0.418857	0.371159	0.476019	0.557083	0.52286	0.58867
ev + ev + ev + RCAR11	1191	1103	1254	1286	1556	1394	1093	1343	1471	1517	1921	1721	0.186	0.088	0.123	0.133	0.136	0.083	0.055	0.096	0.105	0.101	0.106	0.12	6403.23	12534.1	10195.1	9669.17	11441.2	16795.2	19872.7	13989.6	14009.5	15019.8	18122.6	14341.7	0.255595	0.500319	0.406955	0.385961	0.456693	0.670407	0.730743	0.514413	0.515146	0.552295	0.66639	0.52736
ev + OST1 + ABI1 + RCAR11	ng	ng	1333	1271	1244	1348	ng	ng	1054	833	897	903	ng	ng	0.144	0.136	0.142	0.137	ng	ng	0.118	0.111	0.155	0.139			9256.94	9345.59	8760.56	9839.42			8932.2	7504.5	5787.1	6496.4	0	0	0.369506	0.373045	0.349692	0.392757	0	0	0.328447	0.275949	0.212798	0.23888
ABF2 + ev + ABI1 + RCAR11	3122	2748	2873	2883	2750	2662	3276	2866	2997	2655	2747	2622	0.168	0.155	0.177	0.19	0.169	0.159	0.141	0.135	0.168	0.175	0.169	0.171	18583.3	17729	16231.6	15173.7	16272.2	16742.1	23234	21229.6	17839.3	15171.4	16254.4	15333.3	0.741784	0.707684	0.647913	0.605683	0.649531	0.66829	0.854343	0.780638	0.655971	0.557871	0.597694	0.563824
ABF2 + OST1 + ev + RCAR11	31597.5	49406.2	43151.3	62605	40044.3	43339.9	53910.6	54303.8	52325	58399.6	30517.8	36638.5	0.128	0.106	0.131	0.089	0.086	0.086	0.069	0.097	0.092	0.093	0.092	0.087	246856	466097	329399	703427	465632	503952	781314	559833	568749	627953	331716	421133	9.85365	18.605	13.1485	28.0785	18.5864	20.1161	28.7298	20.5857	20.9136	23.0906	12.1976	15.4855
	ng = no growth
