# Supplementary material for: Rebuilding core abscisic acid signaling pathways of Arabidopsis in yeast
Source: EMBO J. 2019 Aug 1;38(17):e101859. doi: 10.15252/embj.2019101859 (PMC6717914; doi:10.15252/embj.2019101859)
Supplement: Supplementary file 5 — Source Data for Figure 2 [file EMBJ-38-e101859-s004.xlsx]

## Sheet: SD Fig 2A
RCAR 0 = empty vector
ng = no growth
NAP = not active phosphatase (ABI1 D177A)
RCAR	PP2C	SAMPLE NAME	ABA CONC (µM)	REP	Abs-1	Abs-2	Abs-3	LUC-1	LUC-2	LUC-3	rcps-1	rcps-2	rcps-3	x-fold to control-1	x-fold to control-2	'x-fold to control-3	MEAN	SD
0	WT	ABI1 WT + ev	0	A	0.387	0.387	0.386	5525	5400	5398	14276.5	13953.5	13984.5	0.142973	0.139738	0.140048	0.140919	0.00178476
0	WT	ABI1 WT + ev	0	B	0.434	0.458	0.446	4773	4476	4535	10997.7	9772.93	10168.2	0.138574	0.123142	0.128122	0.129946	0.00787629
0	WT	ABI1 WT + ev	0	C	0.505	0.513	0.491	6684	6560	6353	13235.6	12787.5	12938.9	0.108998	0.105308	0.106554	0.106953	0.00187726
0	WT	ABI1 WT + ev	0	D	0.441	0.46	0.43	5898	5718	5265	13374.1	12430.4	12244.2	0.131043	0.121796	0.119971	0.12427	0.00593595
0	NAP	ABI1D177A + ev	0	A	0.37	0.377	0.392	33535	36197	44263	90635.1	96013.3	112916	0.90767	0.961529	1.1308	1	0.116434
0	NAP	ABI1D177A + ev	0	B	0.412	0.425	0.432	28491	31120	41348	69152.9	73223.5	95713	0.871348	0.922639	1.20601	1	0.180246
0	NAP	ABI1D177A + ev	0	C	0.362	0.353	0.35	41974	44823	42477	115950	126977	121363	0.954872	1.04568	0.999446	1	0.0454075
0	NAP	ABI1D177A + ev	0	D	0.44	0.446	0.443	38204	46305	51179	86827.3	103823	115528	0.850752	1.01728	1.13197	1	0.141403
0	WT	ABI1 WT + ev	30	A	0.364	0.363	0.384	5194	5386	5089	14269.2	14837.5	13252.6	0.106687	0.110935	0.0990857	0.105569	0.00600329
0	WT	ABI1 WT + ev	30	B	0.457	0.427	0.455	4462	4712	5177	9763.68	11035.1	11378	0.0646424	0.0730603	0.0753305	0.071011	0.00563102
0	WT	ABI1 WT + ev	30	C	0.484	0.478	0.482	5987	5859	5932	12369.8	12257.3	12307.1	0.0920333	0.0911962	0.0915662	0.0915986	0.000419492
0	WT	ABI1 WT + ev	30	D	0.441	0.446	0.421	5630	5930	5734	12766.4	13296	13620	0.11246	0.117125	0.119979	0.116521	0.00379548
0	NAP	ABI1D177A + ev	30	A	0.375	0.387	0.386	47438	53521	52669	126501	138297	136448	0.945812	1.03401	1.02018	1	0.0474343
0	NAP	ABI1D177A + ev	30	B	0.437	0.439	0.444	63868	67967	67555	146151	154822	152151	0.967622	1.02503	1.00735	1	0.0294015
0	NAP	ABI1D177A + ev	30	C	0.352	0.339	0.346	47442	48144	43742	134778	142018	126422	1.00277	1.05663	0.940597	1	0.0580668
0	NAP	ABI1D177A + ev	30	D	0.455	0.451	0.401	52756	48933	46561	115947	108499	116112	1.02139	0.955774	1.02284	1	0.0383081
1	WT	ABI1 WT + RCAR1	0	A	0.344	0.401	0.349	27153	33674	25666	78933.1	83975.1	73541.5	0.179061	0.190498	0.16683	0.178796	0.0118365
1	WT	ABI1 WT + RCAR1	0	B	0.399	0.403	0.417	26770	32410	18474	67092.7	80421.8	44302.2	0.16941	0.203067	0.111864	0.161447	0.04612
1	WT	ABI1 WT + RCAR1	0	D	0.31	0.311	0.288	37081	40461	25283	119616	130100	87788.2	0.290036	0.315455	0.212862	0.272784	0.0534281
1	WT	ABI1 WT + RCAR1	0	E	0.29	0.301	0.27	29406	30450	25531	101400	101163	94559.3	0.220046	0.219532	0.205201	0.214926	0.00842608
1	WT	ABI1 WT + RCAR1	0	F	0.241	0.289	0.283	18996	22782	15471	78821.6	78830.4	54667.8	0.165979	0.165998	0.115117	0.149032	0.0293706
1	WT	ABI1 WT + RCAR1	0	H	0.237	0.242	0.252	53898	61842	30450	227418	255545	120833	0.529946	0.595491	0.281575	0.469004	0.165594
1	NAP	ABI1 D177A + RCAR1	0	A	0.268	0.285	0.264	133315	138650	89369	497444	486491	338519	1.12846	1.10361	0.767933	1	0.201359
1	NAP	ABI1 D177A + RCAR1	0	B	0.251	0.256	0.227	95361	128679	69356	379924	502652	305533	0.959316	1.26921	0.771477	1	0.251347
1	NAP	ABI1 D177A + RCAR1	0	D	0.256	0.294	0.274	112824	138837	88859	440719	472235	324303	1.06862	1.14504	0.786344	1	0.188936
1	NAP	ABI1 D177A + RCAR1	0	E	0.23	0.248	0.231	127760	119064	80125	555478	480097	346861	1.20543	1.04185	0.752718	1	0.229241
1	NAP	ABI1 D177A + RCAR1	0	F	0.182	0.185	0.189	84000	105484	74266	461538	570184	392942	0.971889	1.20067	0.827441	1	0.188196
1	NAP	ABI1 D177A + RCAR1	0	H	0.243	0.245	0.247	110969	119884	84330	456663	489322	341417	1.06415	1.14026	0.795595	1	0.181064
1	WT	ABI1 WT + RCAR1	30	A	0.267	0.273	0.266	53114	72484	45337	198929	265509	170440	0.769011	1.02639	0.65888	0.818095	0.18861
1	WT	ABI1 WT + RCAR1	30	B	0.292	0.323	0.319	43904	72411	70509	150356	224183	221031	0.535277	0.798104	0.786885	0.706755	0.14861
1	WT	ABI1 WT + RCAR1	30	D	0.232	0.263	0.268	45278	73176	74707	195164	278236	278757	0.74821	1.06669	1.06869	0.961195	0.184453
1	WT	ABI1 WT + RCAR1	30	E	0.234	0.226	0.234	46266	63000	43508	197718	278761	185932	0.685043	0.965837	0.644207	0.765029	0.1751
1	WT	ABI1 WT + RCAR1	30	F	0.2	0.217	0.243	30439	49792	53957	152195	229456	222045	0.544973	0.821626	0.795089	0.720563	0.152643
1	WT	ABI1 WT + RCAR1	30	H	0.191	0.191	0.23	48080	63124	76367	251728	330492	332030	0.918456	1.20584	1.21145	1.11191	0.167563
1	NAP	ABI1 D177A + RCAR1	30	A	0.259	0.261	0.274	64798	85312	54524	250185	326866	198993	0.967157	1.26359	0.769258	1	0.248795
1	NAP	ABI1 D177A + RCAR1	30	B	0.223	0.238	0.252	46398	72116	83566	208063	303008	331611	0.740716	1.07873	1.18056	1	0.230246
1	NAP	ABI1 D177A + RCAR1	30	D	0.237	0.262	0.294	51416	77264	79579	216945	294901	270677	0.831714	1.13058	1.03771	1	0.152958
1	NAP	ABI1 D177A + RCAR1	30	E	0.205	0.207	0.203	55274	71440	50976	269629	345121	251113	0.934198	1.19576	0.870045	1	0.172539
1	NAP	ABI1 D177A + RCAR1	30	F	0.181	0.204	0.199	40515	59136	64494	223840	289882	324090	0.801515	1.038	1.16049	1	0.182478
1	NAP	ABI1 D177A + RCAR1	30	H	0.233	0.23	0.254	51230	68554	77292	219871	298061	304299	0.802224	1.08751	1.11027	1	0.171657
2	WT	ABI1 WT + RCAR2	0	A	0.312	0.298	0.29	7387	8629	4256	23676.3	28956.4	14675.9	0.0898282	0.109861	0.0556804	0.0851232	0.027395
2	WT	ABI1 WT + RCAR2	0	B	0.257	0.252	0.27	6667	8065	5952	25941.6	32004	22044.4	0.131522	0.162258	0.111764	0.135182	0.0254452
2	WT	ABI1 WT + RCAR2	0	C	0.311	0.311	0.338	5366	5465	3654	17254	17572.3	10810.7	0.0520141	0.0529737	0.0325899	0.0458592	0.0115016
2	WT	ABI1 WT + RCAR2	0	D	0.37	0.37	0.369	4504	6211	3279	12173	16786.5	8886.18	0.0507294	0.0699557	0.0370321	0.0525724	0.016539
2	NAP	ABI1 D177A + RCAR2	0	A	0.341	0.303	0.342	94768	98716	63958	277912	325795	187012	1.0544	1.23607	0.709525	1	0.267456
2	NAP	ABI1 D177A + RCAR2	0	B	0.302	0.317	0.326	54731	78591	52999	181228	247921	162574	0.918817	1.25694	0.824238	1	0.22749
2	NAP	ABI1 D177A + RCAR2	0	C	0.296	0.294	0.307	114984	115617	65526	388459	393255	213440	1.17105	1.18551	0.643437	1	0.308877
2	NAP	ABI1 D177A + RCAR2	0	D	0.252	0.269	0.256	57079	87188	43329	226504	324119	169254	0.943928	1.35073	0.705345	1	0.326324
2	WT	ABI1 WT + RCAR2	30	A	0.334	0.326	0.318	14925	20021	14446	44685.6	61414.1	45427.7	0.280601	0.385647	0.285261	0.317169	0.0593487
2	WT	ABI1 WT + RCAR2	30	B	0.274	0.296	0.321	16126	26627	28691	58854	89956.1	89380.1	0.30664	0.468688	0.465686	0.413671	0.0927039
2	WT	ABI1 WT + RCAR2	30	C	0.308	0.287	0.272	10611	12391	8188	34451.3	43174.2	30102.9	0.187815	0.235369	0.16411	0.195765	0.0362888
2	WT	ABI1 WT + RCAR2	30	D	0.341	0.344	0.359	13337	19489	16378	39111.4	56654.1	45621.2	0.210078	0.304304	0.245044	0.253142	0.0476322
2	NAP	ABI1 D177A + RCAR2	30	A	0.343	0.354	0.308	50981	69239	41126	148633	195590	133526	0.933331	1.2282	0.838469	1	0.203239
2	NAP	ABI1 D177A + RCAR2	30	B	0.272	0.287	0.322	41504	61949	66769	152588	215850	207357	0.795013	1.12462	1.08037	1	0.178898
2	NAP	ABI1 D177A + RCAR2	30	C	0.284	0.294	0.27	46537	71148	38997	163863	242000	144433	0.893316	1.31929	0.787394	1	0.281539
2	NAP	ABI1 D177A + RCAR2	30	D	0.25	0.266	0.288	35451	56650	58681	141804	212970	203753	0.761667	1.14392	1.09441	1	0.207881
3	WT	ABI1 WT + RCAR3	0	A	0.289	0.261	0.258	85735	85443	57699	296661	327368	223640	0.793891	0.876065	0.598479	0.756145	0.142591
3	WT	ABI1 WT + RCAR3	0	C	0.245	0.233	0.252	94413	91605	56444	385359	393155	223984	0.837762	0.854709	0.486936	0.726469	0.207614
3	WT	ABI1 WT + RCAR3	0	D	0.3	0.301	0.297	50998	78098	39716	169993	259462	133724	0.548161	0.836662	0.431207	0.605343	0.208688
3	WT	ABI1 WT + RCAR3	0	E	0.362	0.372	0.378	28136	29492	26342	77723.8	79279.6	69687.8	0.550839	0.561866	0.493888	0.535531	0.0364831
3	WT	ABI1 WT + RCAR3	0	F	0.393	0.392	0.395	24963	24256	26189	63519.1	61877.6	66301.3	0.456721	0.444918	0.476726	0.459455	0.0160792
3	NAP	ABI1 D177A + RCAR3	0	A	0.299	0.294	0.285	119456	125102	84361	399518	425517	296004	1.06915	1.13872	0.792132	1	0.18335
3	NAP	ABI1 D177A + RCAR3	0	C	0.23	0.221	0.252	121202	123572	74049	526965	559149	293845	1.14561	1.21558	0.638813	1	0.314748
3	NAP	ABI1 D177A + RCAR3	0	D	0.275	0.275	0.286	82472	113280	62497	299898	411927	218521	0.967053	1.3283	0.704644	1	0.313132
3	NAP	ABI1D177A + RCAR3	0	E	0.356	0.359	0.365	48430	50786	53216	136039	141465	145797	0.96413	1.00258	1.03329	1	0.0346503
3	NAP	ABI1D177A + RCAR3	0	F	0.356	0.343	0.342	48937	48095	47725	137463	140219	139547	0.988403	1.00821	1.00338	1	0.0103294
3	WT	ABI1 WT + RCAR3	30	A	0.332	0.333	0.297	59726	71469	45347	179898	214622	152684	1.01103	1.20618	0.858083	1.0251	0.174472
3	WT	ABI1 WT + RCAR3	30	C	0.24	0.234	0.223	51292	70942	38527	213717	303171	172767	0.982396	1.39359	0.794161	1.05672	0.306549
3	WT	ABI1 WT + RCAR3	30	D	0.277	0.282	0.296	41092	69908	68406	148347	247901	231101	0.61935	1.03499	0.964853	0.873065	0.222504
3	WT	ABI1 WT + RCAR3	30	E	0.356	0.349	0.352	45285	45922	40780	127205	131582	115852	1.00015	1.03456	0.910885	0.981862	0.0638309
3	WT	ABI1 WT + RCAR3	30	F	0.378	0.377	0.375	39984	38353	38664	105778	101732	103104	0.988503	0.950696	0.963516	0.967572	0.0192271
3	NAP	ABI1 D177A + RCAR3	30	A	0.38	0.342	0.331	59459	79060	48381	156471	231170	146166	0.879369	1.29918	0.821455	1	0.260707
3	NAP	ABI1 D177A + RCAR3	30	C	0.274	0.259	0.234	52644	76356	38773	192131	294811	165697	0.883175	1.35516	0.761661	1	0.313524
3	NAP	ABI1 D177A + RCAR3	30	D	0.273	0.262	0.272	46621	71759	74500	170773	273889	273897	0.71298	1.14349	1.14353	1	0.248566
3	NAP	ABI1D177A + RCAR3	30	E	0.332	0.349	0.349	42131	46081	42795	126901	132037	122622	0.997752	1.03814	0.96411	1	0.0370656
3	NAP	ABI1D177A + RCAR3	30	F	0.37	0.343	0.336	38674	37733	35781	104524	110009	106491	0.976789	1.02804	0.995169	1	0.0259655
4	WT	ABI1 WT + RCAR4	0	A	0.283	0.268	0.24	98704	102921	65655	348777	384034	273562	1.13992	1.25515	0.894092	1.09639	0.184422
4	WT	ABI1 WT + RCAR4	0	B	0.275	0.279	0.329	71022	97874	66828	258262	350803	203125	0.905369	1.22978	0.712079	0.949077	0.261605
4	WT	ABI1 WT + RCAR4	0	E	0.383	0.403	0.383	31652	30401	32868	82642.3	75436.7	85817.2	0.724249	0.661102	0.752073	0.712475	0.0466146
4	WT	ABI1 WT + RCAR4	0	F	0.381	0.369	0.368	38324	37385	36185	100588	101314	98328.8	0.897865	0.90435	0.8777	0.893305	0.0138978
4	NAP	ABI1 D177A + RCAR4	0	A	0.366	0.365	0.364	127599	133547	74033	348631	365882	203387	1.13944	1.19582	0.664736	1	0.291712
4	NAP	ABI1 D177A + RCAR4	0	B	0.266	0.33	0.344	78470	112528	75602	295000	340994	219773	1.03416	1.1954	0.770443	1	0.214527
4	NAP	ABI1D177A + RCAR4	0	E	0.365	0.361	0.36	42657	39169	42103	116868	108501	116953	1.0242	0.950869	1.02493	1	0.0425499
4	NAP	ABI1D177A + RCAR4	0	F	0.423	0.405	0.406	46208	46459	45528	109239	114714	112138	0.975084	1.02395	1.00096	1	0.0244488
4	WT	ABI1 WT + RCAR4	30	A	0.345	0.33	0.347	40563	54235	37145	117574	164348	107046	0.80345	1.12309	0.731508	0.886015	0.208438
4	WT	ABI1 WT + RCAR4	30	B	0.344	0.371	0.36	38271	53860	56053	111253	145175	155703	0.605621	0.790281	0.84759	0.747831	0.126447
4	WT	ABI1 WT + RCAR4	30	E	0.397	0.358	0.386	25216	25927	24492	63516.4	72421.8	63450.8	0.819112	0.933957	0.818266	0.857111	0.0665513
4	WT	ABI1 WT + RCAR4	30	F	0.386	0.39	0.389	26561	27210	25696	68810.9	69769.2	66056.6	0.976441	0.99004	0.937356	0.967945	0.0273499
4	NAP	ABI1 D177A + RCAR4	30	A	0.372	0.362	0.366	49314	65762	45670	132565	181663	124781	0.905889	1.24141	0.852703	1	0.21075
4	NAP	ABI1 D177A + RCAR4	30	B	0.281	0.338	0.351	45358	64340	69965	161416	190355	199330	0.878693	1.03622	1.08508	1	0.107858
4	NAP	ABI1D177A + RCAR4	30	E	0.368	0.389	0.386	28758	29545	30313	78146.7	75951.2	78531.1	1.00779	0.979472	1.01274	1	0.0179501
4	NAP	ABI1D177A + RCAR4	30	F	0.426	0.434	0.428	31939	30308	28507	74974.2	69834.1	66605.1	1.0639	0.99096	0.945141	1	0.059893
5	WT	ABI1 WT + RCAR5	0	A	0.248	0.187	0.175	10932	13633	9897	44080.6	72903.7	56554.3	0.101723	0.168237	0.130508	0.133489	0.033357
5	WT	ABI1 WT + RCAR5	0	D	0.187	0.17	0.17	16878	18721	15858	90256.7	110124	93282.4	0.129743	0.158302	0.134093	0.140713	0.0153871
5	WT	ABI1 WT + RCAR5	0	E	0.43	0.457	0.463	4253	4754	5008	9890.7	10402.6	10816.4	0.11542	0.121394	0.126223	0.121012	0.00541146
5	WT	ABI1 WT + RCAR5	0	F	0.416	0.481	0.497	4056	4076	4214	9750	8474.01	8478.87	0.092475	0.0803728	0.0804189	0.0844222	0.00697397
5	WT	ABI1 WT + RCAR5	0	G	0.429	0.43	0.445	6003	6226	6325	13993	14479.1	14213.5	0.0968065	0.100169	0.0983318	0.0984358	0.00168375
5	WT	ABI1 WT + RCAR5	0	H	0.495	0.48	0.481	4469	4672	4331	9028.28	9733.33	9004.16	0.0719164	0.0775326	0.0717243	0.0737244	0.00329939
5	NAP	ABI1 D177A + RCAR5	0	A	0.207	0.165	0.167	80258	90153	61108	387720	546382	365916	0.894726	1.26086	0.84441	1	0.227311
5	NAP	ABI1 D177A + RCAR5	0	D	0.142	0.121	0.119	85404	92872	85441	601437	767537	717992	0.864561	1.10333	1.03211	1	0.12258
5	NAP	ABI1D177A + RCAR5	0	E	0.388	0.417	0.415	31715	34216	38714	81739.7	82052.8	93286.7	0.953866	0.957519	1.08861	1	0.0767645
5	NAP	ABI1D177A + RCAR5	0	F	0.401	0.389	0.426	44382	39915	43884	110678	102609	103014	1.04974	0.973209	0.977049	1	0.04312
5	NAP	ABI1D177A + RCAR5	0	G	0.407	0.393	0.383	48282	57312	64795	118629	145832	169178	0.820699	1.0089	1.1704	1	0.175022
5	NAP	ABI1D177A + RCAR5	0	H	0.441	0.455	0.438	57896	55979	53568	131283	123031	122301	1.04576	0.980024	0.974214	1	0.0397376
5	WT	ABI1 WT + RCAR5	30	A	0.176	0.17	0.188	28632	35799	33650	162682	210582	178989	0.582785	0.754382	0.641205	0.659457	0.0872425
5	WT	ABI1 WT + RCAR5	30	D	0.152	0.171	0.192	37346	42894	42914	245697	250842	223510	0.804025	0.820861	0.73142	0.785435	0.04753
5	WT	ABI1 WT + RCAR5	30	E	0.406	0.42	0.419	27143	27261	28429	66854.7	64907.1	67849.6	0.440181	0.427358	0.446732	0.43809	0.00985467
5	WT	ABI1 WT + RCAR5	30	F	0.427	0.439	0.418	20844	21056	24008	48815	47963.6	57435.4	0.667238	0.6556	0.785068	0.702636	0.0716256
5	WT	ABI1 WT + RCAR5	30	G	0.403	0.424	0.391	33975	34254	36493	84305.2	80787.7	93332.5	0.607136	0.581804	0.672147	0.620362	0.046601
5	WT	ABI1 WT + RCAR5	30	H	0.449	0.453	0.452	21601	23892	22497	48109.1	52741.7	49772.1	0.51334	0.562771	0.531084	0.535732	0.0250411
5	NAP	ABI1 D177A + RCAR5	30	A	0.159	0.172	0.17	41966	49980	48096	263937	290581	282918	0.945518	1.04097	1.01351	1	0.0491387
5	NAP	ABI1 D177A + RCAR5	30	D	0.164	0.155	0.194	46377	51128	58997	282787	329858	304108	0.925396	1.07943	0.99517	1	0.0771323
5	NAP	ABI1D177A + RCAR5	30	E	0.438	0.37	0.374	58911	60251	59204	134500	162841	158299	0.885568	1.07217	1.04227	1	0.100223
5	NAP	ABI1D177A + RCAR5	30	F	0.376	0.419	0.434	27376	32015	30494	72808.5	76408.1	70262.7	0.995199	1.0444	0.9604	1	0.0422055
5	NAP	ABI1D177A + RCAR5	30	G	0.369	0.391	0.415	56596	56320	49449	153377	144041	119154	1.10456	1.03733	0.858106	1	0.127399
5	NAP	ABI1D177A + RCAR5	30	H	0.392	0.424	0.435	34495	43595	39297	87997.4	102818	90337.9	0.938961	1.0971	0.963934	1	0.0850173
6	WT	ABI1 WT + RCAR6	0	A	0.408	0.383	0.377	4692	8761	7396	11500	22874.7	19618	0.0409924	0.0815381	0.0699296	0.0641534	0.0208809
6	WT	ABI1 WT + RCAR6	0	B	0.376	0.403	0.39	7520	8968	6069	20000	22253.1	15561.5	0.0832912	0.0926744	0.064807	0.0802576	0.0141792
6	WT	ABI1 WT + RCAR6	0	C	0.127	0.211	0.21	13017	16288	11369	102496	77194.3	54138.1	0.451595	0.340116	0.238531	0.343414	0.10657
6	WT	ABI1 WT + RCAR6	0	D	0.163	0.245	0.21	3907	5123	3428	23969.3	20910.2	16323.8	0.0964365	0.0841286	0.0656761	0.0820804	0.0154822
6	NAP	ABI1 D177A + RCAR6	0	A	0.307	0.257	0.281	75699	98420	59596	246577	382957	212085	0.878936	1.36507	0.755991	1	0.322083
6	NAP	ABI1 D177A + RCAR6	0	B	0.259	0.291	0.274	58751	90653	49869	226838	311522	182004	0.94468	1.29735	0.757966	1	0.273916
6	NAP	ABI1 D177A + RCAR6	0	C	0.179	0.236	0.162	50608	53074	28071	282726	224890	173278	1.24568	0.990859	0.763457	1	0.241243
6	NAP	ABI1 D177A + RCAR6	0	D	0.165	0.231	0.226	39443	75296	40826	239048	325957	180646	0.961771	1.31143	0.726798	1	0.294185
6	WT	ABI1 WT + RCAR6	30	A	0.348	0.348	0.321	20760	26572	17372	59655.2	76356.3	54118.4	0.37911	0.485246	0.343924	0.40276	0.0735698
6	WT	ABI1 WT + RCAR6	30	B	0.304	0.322	0.34	19042	28019	26235	62638.2	87015.5	77161.8	0.383812	0.533183	0.472805	0.463267	0.0751409
6	WT	ABI1 WT + RCAR6	30	C	0.17	0.169	0.143	21961	28399	18277	129182	168041	127811	0.44666	0.581019	0.441919	0.489866	0.0789762
6	WT	ABI1 WT + RCAR6	30	D	0.133	0.13	0.158	16349	25657	21002	122925	197362	132924	0.41004	0.658339	0.443395	0.503925	0.134763
6	NAP	ABI1 D177A + RCAR6	30	A	0.307	0.3	0.281	43394	64627	32398	141349	215423	115295	0.898274	1.36902	0.732705	1	0.33013
6	NAP	ABI1 D177A + RCAR6	30	B	0.29	0.293	0.323	38690	49773	60179	133414	169874	186313	0.817486	1.04089	1.14162	1	0.165892
6	NAP	ABI1 D177A + RCAR6	30	C	0.181	0.201	0.19	46817	74722	45077	258657	371751	237247	0.894332	1.28536	0.820304	1	0.249889
6	NAP	ABI1 D177A + RCAR6	30	D	0.196	0.196	0.204	37884	77724	63143	193286	396551	309525	0.644743	1.32278	1.03248	1	0.340181
7	WT	ABI1 WT + RCAR7	0	A	0.301	0.303	0.316	17351	17988	11754	57644.5	59366.3	37196.2	0.130211	0.1341	0.0840211	0.116111	0.0278585
7	WT	ABI1 WT + RCAR7	0	B	0.258	0.298	0.297	3802	4473	3039	14736.4	15010.1	10232.3	0.0301794	0.0307397	0.0209552	0.0272914	0.00549449
7	WT	ABI1 WT + RCAR7	0	C	0.389	0.375	0.357	11121	13615	10277	28588.7	36306.7	28787.1	0.0730574	0.0927804	0.0735645	0.0798008	0.0112436
7	WT	ABI1 WT + RCAR7	0	D	0.353	0.371	0.359	12996	13883	10499	36815.9	37420.5	29245.1	0.167495	0.170246	0.133051	0.156931	0.0207256
7	NAP	ABI1 D177A + RCAR7	0	A	0.276	0.274	0.264	144634	146740	70889	524036	535547	268519	1.18373	1.20973	0.606547	1	0.340988
7	NAP	ABI1 D177A + RCAR7	0	B	0.195	0.237	0.216	107290	123353	85148	550205	520477	394204	1.12679	1.06591	0.807306	1	0.169632
7	NAP	ABI1 D177A + RCAR7	0	C	0.32	0.297	0.279	124828	131673	95006	390088	443343	340523	0.996855	1.13295	0.870196	1	0.131405
7	NAP	ABI1 D177A + RCAR7	0	D	0.18	0.141	0.153	35514	37573	29932	197300	266475	195634	0.897622	1.21234	0.890042	1	0.183928
7	WT	ABI1 WT + RCAR7	30	A	0.3	0.278	0.291	7887	11105	8474	26290	39946	29120.3	0.0919961	0.139782	0.1019	0.111226	0.0252213
7	WT	ABI1 WT + RCAR7	30	B	0.269	0.313	0.29	3058	3716	3847	11368	11872.2	13265.5	0.032185	0.0336125	0.0375572	0.0344516	0.00278264
7	WT	ABI1 WT + RCAR7	30	C	0.376	0.375	0.333	8790	10837	7244	23377.7	28898.7	21753.8	0.0833498	0.103034	0.0775599	0.0879813	0.0133537
7	WT	ABI1 WT + RCAR7	30	D	0.33	0.339	0.363	7553	9853	9442	22887.9	29064.9	26011	0.152498	0.193655	0.173307	0.173153	0.0205787
7	NAP	ABI1 D177A + RCAR7	30	A	0.248	0.242	0.244	56429	88929	64003	227536	367475	262307	0.796214	1.2859	0.917887	1	0.254961
7	NAP	ABI1 D177A + RCAR7	30	B	0.247	0.223	0.216	59273	85657	94077	239972	384112	435542	0.679405	1.08749	1.2331	1	0.28703
7	NAP	ABI1 D177A + RCAR7	30	C	0.283	0.277	0.28	75899	85589	73990	268194	308986	264250	0.956209	1.10164	0.942146	1	0.0883072
7	NAP	ABI1 D177A + RCAR7	30	D	0.176	0.155	0.203	22111	27514	29865	125631	177510	147118	0.837057	1.18272	0.980225	1	0.173677
8	WT	ABI1 WT + RCAR8	0	A	0.388	0.391	0.369	8393	10195	7412	21631.4	26074.2	20086.7	0.0737187	0.0888593	0.0684544	0.0770108	0.0105933
8	WT	ABI1 WT + RCAR8	0	B	0.355	0.364	0.373	6488	8235	5714	18276.1	22623.6	15319	0.0649583	0.0804108	0.0544482	0.0666058	0.0130595
8	WT	ABI1 WT + RCAR8	0	C	0.193	0.26	0.195	5650	4632	3159	29274.6	17815.4	16200	0.120627	0.0734087	0.0667525	0.0869293	0.029372
8	WT	ABI1 WT + RCAR8	0	D	0.202	0.288	0.287	3763	7551	4549	18628.7	26218.7	15850.2	0.0758216	0.106714	0.0645125	0.0823494	0.021845
8	NAP	ABI1 D177A + RCAR8	0	A	0.334	0.326	0.296	100204	112610	69517	300012	345429	234855	1.02242	1.1772	0.800372	1	0.189414
8	NAP	ABI1 D177A + RCAR8	0	B	0.261	0.268	0.265	66738	98640	58377	255701	368060	220291	0.908835	1.30819	0.782976	1	0.274218
8	NAP	ABI1 D177A + RCAR8	0	C	0.199	0.21	0.206	64442	44829	39297	323829	213471	190762	1.33435	0.879614	0.78604	1	0.293308
8	NAP	ABI1 D177A + RCAR8	0	D	0.148	0.256	0.231	37531	76182	42943	253588	297586	185900	1.03214	1.21122	0.756642	1	0.228986
8	WT	ABI1 WT + RCAR8	30	A	0.317	0.322	0.301	39223	54103	33124	123732	168022	110047	0.710423	0.964719	0.631847	0.768996	0.173995
8	WT	ABI1 WT + RCAR8	30	B	0.294	0.313	0.354	32745	50991	52475	111378	162911	148234	0.573912	0.839454	0.763831	0.725732	0.136809
8	WT	ABI1 WT + RCAR8	30	C	0.149	0.192	0.191	35960	56407	31023	241342	293786	162424	0.764082	0.930119	0.514229	0.736143	0.209347
8	WT	ABI1 WT + RCAR8	30	D	0.185	0.168	0.191	30543	47685	53841	165097	283839	281890	0.608046	1.04537	1.03819	0.8972	0.250441
8	NAP	ABI1 D177A + RCAR8	30	A	0.339	0.329	0.311	51328	74357	45120	151410	226009	145080	0.869341	1.29766	0.832998	1	0.258422
8	NAP	ABI1 D177A + RCAR8	30	B	0.277	0.279	0.289	40610	60598	63117	146606	217197	218398	0.755442	1.11919	1.12537	1	0.211816
8	NAP	ABI1 D177A + RCAR8	30	C	0.177	0.182	0.162	50822	72759	42229	287130	399775	260673	0.909044	1.26567	0.825282	1	0.233861
8	NAP	ABI1 D177A + RCAR8	30	D	0.182	0.185	0.197	33565	60937	59248	184423	329389	300751	0.679222	1.21313	1.10765	1	0.282763
9	WT	ABI1 WT + RCAR9	0	A	0.398	0.381	0.379	12678	13917	9539	31854.3	36527.6	25168.9	0.11732	0.134532	0.0926977	0.11485	0.0210263
9	WT	ABI1 WT + RCAR9	0	B	0.388	0.394	0.394	8550	13132	8535	22036.1	33329.9	21662.4	0.0785996	0.118883	0.0772668	0.0915832	0.0236519
9	WT	ABI1 WT + RCAR9	0	C	0.209	0.254	0.257	4973	3822	4759	23794.3	15047.2	18517.5	0.16053	0.101518	0.12493	0.128993	0.0297153
9	WT	ABI1 WT + RCAR9	0	D	0.122	0.232	0.24	4374	8312	5726	35852.5	35827.6	23858.3	0.160472	0.16036	0.106787	0.14254	0.0309626
9	NAP	ABI1 D177A + RCAR9	0	A	0.289	0.255	0.258	78261	84638	54653	270799	331914	211833	0.997362	1.22245	0.780189	1	0.221142
9	NAP	ABI1 D177A + RCAR9	0	B	0.253	0.261	0.253	69035	85172	61196	272866	326330	241881	0.973273	1.16397	0.862757	1	0.152375
9	NAP	ABI1 D177A + RCAR9	0	C	0.14	0.205	0.128	18742	23439	25147	133871	114337	196461	0.903176	0.771382	1.32544	1	0.289442
9	NAP	ABI1 D177A + RCAR9	0	D	0.128	0.24	0.182	26912	57089	40429	210250	237871	222137	0.941055	1.06468	0.994262	1	0.0620133
9	WT	ABI1 WT + RCAR9	30	A	0.314	0.325	0.307	43975	66294	41927	140048	203982	136570	0.931501	1.35674	0.90837	1.06554	0.252457
9	WT	ABI1 WT + RCAR9	30	B	0.321	0.34	0.35	39035	56089	56633	121604	164968	161809	0.685544	0.930004	0.912195	0.842581	0.136289
9	WT	ABI1 WT + RCAR9	30	C	0.186	0.168	0.135	34889	49811	34372	187575	296494	254607	0.819552	1.29544	1.11243	1.07581	0.240048
9	WT	ABI1 WT + RCAR9	30	D	0.131	0.127	0.195	34459	66310	52161	263046	522126	267492	1.09334	2.1702	1.11182	1.45845	0.616458
9	NAP	ABI1 D177A + RCAR9	30	A	0.266	0.283	0.267	37175	51902	34145	139756	183399	127884	0.929558	1.21985	0.850596	1	0.194443
9	NAP	ABI1 D177A + RCAR9	30	B	0.289	0.288	0.303	42592	57285	56318	147377	198906	185868	0.830838	1.12133	1.04783	1	0.151038
9	NAP	ABI1 D177A + RCAR9	30	C	0.148	0.161	0.159	32678	40987	33589	220797	254578	211252	0.964705	1.1123	0.922998	1	0.0994631
9	NAP	ABI1 D177A + RCAR9	30	D	0.164	0.156	0.131	31678	48655	28390	193159	311891	216718	0.802857	1.29636	0.900779	1	0.261287
10	WT	ABI1 WT + RCAR10	0	A	0.372	0.31	0.358	4015	5702	4001	10793	18393.5	11176	0.0336139	0.0572852	0.0348066	0.0419019	0.0133356
10	WT	ABI1 WT + RCAR10	0	B	0.34	0.327	0.298	3650	4748	3099	10735.3	14519.9	10399.3	0.0306272	0.0414244	0.0296687	0.0339068	0.00652808
10	WT	ABI1 WT + RCAR10	0	C	ng	0.159	0.148	ng	628	690		3949.69	4662.16		0.0365134	0.0431	0.0398067	0.00465743
10	WT	ABI1 WT + RCAR10	0	D	0.256	0.345	0.25	2778	4246	3106	10851.6	12307.2	12424	0.0449647	0.0509965	0.0514803	0.0491472	0.00363018
10	NAP	ABI1 D177A + RCAR10	0	A	0.304	0.238	0.248	79603	105953	63545	261852	445181	256230	0.815516	1.38648	0.798006	1	0.334814
10	NAP	ABI1 D177A + RCAR10	0	B	0.182	0.192	0.174	63227	86762	43893	347401	451885	252259	0.991116	1.2892	0.71968	1	0.284866
10	NAP	ABI1 D177A + RCAR10	0	C	ng	0.135	0.099	ng	11967	12642		88644.4	127697		0.819487	1.18051	1	0.255285
10	NAP	ABI1 D177A + RCAR10	0	D	0.248	0.255	0.155	46528	76679	36532	187613	300702	235690	0.777396	1.24599	0.97661	1	0.235173
10	WT	ABI1 WT + RCAR10	30	A	0.234	0.255	0.226	21755	28154	16809	92970.1	110408	74376.1	0.635177	0.754313	0.508142	0.632544	0.123107
10	WT	ABI1 WT + RCAR10	30	B	0.312	0.292	0.32	21190	29090	28475	67916.7	99623.3	88984.4	0.317882	0.466284	0.416489	0.400218	0.075527
10	WT	ABI1 WT + RCAR10	30	C	0.228	0.186	0.188	18659	24543	18082	81837.7	131952	96180.9	0.391468	0.631186	0.460078	0.494244	0.123457
10	WT	ABI1 WT + RCAR10	30	D	0.174	0.188	0.211	21576	29127	27538	124000	154931	130512	0.477016	0.596003	0.502066	0.525028	0.0627294
10	NAP	ABI1 D177A + RCAR10	30	A	0.306	0.31	0.301	41742	57039	35728	136412	183997	118698	0.931973	1.25708	0.81095	1	0.230712
10	NAP	ABI1 D177A + RCAR10	30	B	0.228	0.253	0.28	41136	60085	62454	180421	237490	223050	0.844455	1.11157	1.04398	1	0.13888
10	NAP	ABI1 D177A + RCAR10	30	C	0.269	0.192	0.173	40531	55909	32056	150673	291193	185295	0.720738	1.39291	0.886351	1	0.350201
10	NAP	ABI1 D177A + RCAR10	30	D	0.158	0.154	0.156	31899	40056	49585	201892	260104	317853	0.77666	1.00059	1.22275	1	0.223044
11	WT	ABI1 WT + RCAR11	0	A	0.372	0.378	0.361	6088	10814	8362	16365.6	28608.5	23163.4	0.0542426	0.0948208	0.0767736	0.075279	0.0203303
11	WT	ABI1 WT + RCAR11	0	B	0.347	0.353	0.357	9092	11181	7688	26201.7	31674.2	21535	0.0651546	0.0787627	0.0535501	0.0658225	0.0126196
11	WT	ABI1 WT + RCAR11	0	C	0.431	0.39	0.417	5986	14830	10736	13888.6	38025.6	25745.8	0.0500162	0.136939	0.0927167	0.0932241	0.0434638
11	WT	ABI1 WT + RCAR11	0	D	0.346	0.409	0.413	5831	6413	3168	16852.6	15679.7	7670.7	0.0668008	0.0621516	0.0304053	0.0531193	0.0198077
11	NAP	ABI1 D177A + RCAR11	0	A	0.305	0.294	0.275	77350	116383	70308	253607	395861	255665	0.840562	1.31205	0.847386	1	0.270267
11	NAP	ABI1 D177A + RCAR11	0	B	0.245	0.265	0.255	98756	126199	83419	403086	476223	327133	1.00233	1.1842	0.813467	1	0.185378
11	NAP	ABI1 D177A + RCAR11	0	C	0.338	0.287	0.296	56665	112351	81084	167648	391467	273932	0.60374	1.40976	0.986495	1	0.403182
11	NAP	ABI1 D177A + RCAR11	0	D	0.474	0.354	0.338	90769	112532	83642	191496	317887	247462	0.759056	1.26005	0.980895	1	0.251042
11	WT	ABI1 WT + RCAR11	30	A	0.292	0.286	0.271	34954	36840	23820	119705	128811	87896.7	0.461505	0.496611	0.338872	0.432329	0.0828182
11	WT	ABI1 WT + RCAR11	30	B	0.303	0.334	0.329	30213	43232	41348	99712.9	129437	125678	0.321821	0.417755	0.405622	0.381733	0.0522387
11	WT	ABI1 WT + RCAR11	30	C	0.398	0.402	0.382	29970	40548	27156	75301.5	100866	71089	0.346696	0.464396	0.327301	0.379464	0.0741894
11	WT	ABI1 WT + RCAR11	30	D	0.343	0.349	0.351	15743	23105	22993	45898	66203.4	65507.1	0.208537	0.300794	0.297631	0.268987	0.0523756
11	NAP	ABI1 D177A + RCAR11	30	A	0.255	0.246	0.237	69028	71255	51616	270698	289654	217789	1.04363	1.11672	0.839651	1	0.143594
11	NAP	ABI1 D177A + RCAR11	30	B	0.267	0.284	0.294	69646	99529	93556	260846	350454	318218	0.841876	1.13108	1.02704	1	0.146487
11	NAP	ABI1 D177A + RCAR11	30	C	0.3	0.316	0.298	63780	79950	55424	212600	253006	185987	0.978832	1.16487	0.856301	1	0.155368
11	NAP	ABI1 D177A + RCAR11	30	D	0.25	0.306	0.32	53397	73689	65883	213588	240814	205884	0.970434	1.09413	0.935433	1	0.0833794
12	WT	ABI1 WT + RCAR12	0	A	0.286	0.26	0.283	6676	7740	4384	23342.7	29769.2	15491.2	0.0506529	0.0645984	0.0336154	0.0496222	0.0155172
12	WT	ABI1 WT + RCAR12	0	B	0.268	0.297	0.281	5032	6365	5134	18776.1	21431	18270.5	0.0673567	0.0768807	0.0655428	0.0699267	0.00609021
12	WT	ABI1 WT + RCAR12	0	C	ng	0.136	0.117	ng	752	1318		5529.41	11265		0.0392076	0.0798769	0.0595422	0.0287575
12	WT	ABI1 WT + RCAR12	0	D	0.258	0.341	0.194	3636	6577	3405	14093	19287.4	17551.5	0.0528535	0.0723341	0.0658241	0.0636706	0.00991724
12	NAP	ABI1 D177A + RCAR12	0	A	0.18	0.159	0.153	89133	88894	50221	495183	559082	328242	1.07453	1.21319	0.712275	1	0.258642
12	NAP	ABI1 D177A + RCAR12	0	B	0.188	0.193	0.209	52785	70458	39800	280771	365067	190431	1.00723	1.30963	0.683143	1	0.313305
12	NAP	ABI1 D177A + RCAR12	0	C	ng	0.13	0.117	ng	13572	20786		104400	177658		0.740273	1.25973	1	0.367309
12	NAP	ABI1 D177A + RCAR12	0	D	0.167	0.242	0.158	43365	72151	38254	259671	298145	242114	0.973851	1.11814	0.908008	1	0.10748
12	WT	ABI1 WT + RCAR12	30	A	0.185	0.2	0.207	17386	24865	15581	93978.4	124325	75270.5	0.409183	0.541313	0.327729	0.426075	0.107789
12	WT	ABI1 WT + RCAR12	30	B	0.27	0.303	0.33	17274	26635	26899	63977.8	87904.3	81512.1	0.332005	0.456169	0.422998	0.403724	0.0642866
12	WT	ABI1 WT + RCAR12	30	C	0.26	0.157	0.18	16172	20531	13217	62200	130771	73427.8	0.234837	0.493728	0.277228	0.335264	0.13886
12	WT	ABI1 WT + RCAR12	30	D	0.181	0.202	0.224	15784	25203	28906	87204.4	124767	129045	0.274614	0.392903	0.406373	0.357963	0.072496
12	NAP	ABI1 D177A + RCAR12	30	A	0.159	0.178	0.166	32114	53676	30792	201975	301551	185494	0.879401	1.31296	0.807643	1	0.273392
12	NAP	ABI1 D177A + RCAR12	30	B	0.246	0.27	0.299	37563	59429	61385	152695	220107	205301	0.792393	1.14222	1.06539	1	0.183851
12	NAP	ABI1 D177A + RCAR12	30	C	0.249	0.184	0.166	54634	67072	34969	219414	364522	210657	0.828401	1.37626	0.795339	1	0.32627
12	NAP	ABI1 D177A + RCAR12	30	D	0.164	0.163	0.194	37125	64723	63867	226372	397074	329211	0.712865	1.25042	1.03672	1	0.270651
13	WT	ABI1 WT + RCAR13	0	B	0.285	0.296	0.305	7237	7142	4265	25393	24128.4	13983.6	0.113536	0.107882	0.062523	0.094647	0.0279635
13	WT	ABI1 WT + RCAR13	0	C	ng	0.132	0.132	ng	813	1543		6159.09	11689.4		0.192978	0.366256	0.279617	0.122525
13	WT	ABI1 WT + RCAR13	0	D	0.155	0.327	0.177	3227	6132	3240	20819.4	18752.3	18305.1	0.214684	0.193369	0.188758	0.198937	0.013831
13	WT	ABI1 WT + RCAR13	0	E	0.402	0.446	0.441	3447	3244	3638	8574.63	7273.54	8249.43	0.0759353	0.0644131	0.0730554	0.0711346	0.00599643
13	WT	ABI1 WT + RCAR13	0	F	0.424	0.425	0.428	3841	3899	3741	9058.96	9174.12	8740.65	0.0736953	0.0746321	0.0711058	0.0731444	0.00182653
13	NAP	ABI1 D177A + RCAR13	0	B	0.185	0.189	0.216	43841	50074	36514	236978	264942	169046	1.05957	1.1846	0.755833	1	0.220502
13	NAP	ABI1 D177A + RCAR13	0	C	ng	0.175	0.143	ng	2051	7452		11720	52111.9		0.367215	1.63279	1	0.894894
13	NAP	ABI1 D177A + RCAR13	0	D	0.148	0.222	0.134	11409	19443	16919	77087.8	87581.1	126261	0.794911	0.903115	1.30197	1	0.267055
13	NAP	ABI1D177A + RCAR13	0	E	0.371	0.38	0.374	41038	43030	42976	110615	113237	114909	0.979582	1.0028	1.01761	1	0.0191703
13	NAP	ABI1D177A + RCAR13	0	F	0.383	0.387	0.39	46647	48138	47811	121794	124388	122592	0.990801	1.0119	0.997297	1	0.0108072
13	WT	ABI1 WT + RCAR13	30	B	0.249	0.263	0.307	32104	49859	51664	128932	189578	168287	0.898431	1.32103	1.17267	1.13071	0.214401
13	WT	ABI1 WT + RCAR13	30	C	0.237	0.189	0.186	17191	21702	13609	72535.9	114825	73166.7	0.901654	1.42733	0.909495	1.07949	0.301262
13	WT	ABI1 WT + RCAR13	30	D	0.178	0.17	0.226	15513	25021	26384	87151.7	147182	116743	0.645	1.08928	0.864005	0.866095	0.222148
13	WT	ABI1 WT + RCAR13	30	E	0.382	0.403	0.386	31960	32199	30886	83664.9	79898.3	80015.5	0.781608	0.746419	0.747515	0.758514	0.0200074
13	WT	ABI1 WT + RCAR13	30	F	0.351	0.38	0.398	34825	30948	31111	99216.5	81442.1	78168.3	1.06479	0.874035	0.838901	0.925908	0.121551
13	NAP	ABI1 D177A + RCAR13	30	B	0.25	0.27	0.312	31374	44180	44116	125496	163630	141397	0.87449	1.14022	0.985295	1	0.133472
13	NAP	ABI1 D177A + RCAR13	30	C	0.31	0.249	0.197	20414	21578	17500	65851.6	86658.6	88832.5	0.818566	1.07721	1.10423	1	0.157707
13	NAP	ABI1 D177A + RCAR13	30	D	0.296	0.218	0.19	19371	34875	34188	65442.6	159977	179937	0.484333	1.18397	1.33169	1	0.452647
13	NAP	ABI1D177A + RCAR13	30	E	0.361	0.356	0.374	38346	39186	39207	106222	110073	104832	0.992335	1.02832	0.979349	1	0.0253672
13	NAP	ABI1D177A + RCAR13	30	F	0.369	0.386	0.399	38365	34583	34304	103970	89593.3	85974.9	1.11581	0.961513	0.922681	1	0.102153
14	WT	ABI1 WT + RCAR14	0	A	0.384	0.355	0.328	6169	8147	7460	16065.1	22949.3	22743.9	0.0370171	0.0528795	0.0524063	0.0474343	0.00902469
14	WT	ABI1 WT + RCAR14	0	B	0.332	0.336	0.363	9811	10983	8477	29551.2	32687.5	23352.6	0.0652687	0.0721958	0.0515781	0.0630142	0.0104921
14	WT	ABI1 WT + RCAR14	0	C	0.445	0.371	0.376	4725	8671	8732	10618	23372	23223.4	0.0327102	0.0720007	0.071543	0.0587513	0.0225534
14	WT	ABI1 WT + RCAR14	0	D	0.36	0.435	0.436	8918	9088	6334	24772.2	20892	14527.5	0.0818569	0.069035	0.0480045	0.0662988	0.0170913
14	NAP	ABI1 D177A + RCAR14	0	A	0.296	0.279	0.25	117772	128567	110821	397878	460814	443284	0.916787	1.0618	1.02141	1	0.0748407
14	NAP	ABI1 D177A + RCAR14	0	B	0.23	0.244	0.252	106838	129954	91016	464513	532598	361175	1.02595	1.17633	0.797714	1	0.190639
14	NAP	ABI1 D177A + RCAR14	0	C	0.323	0.228	0.242	77785	91079	80715	240820	399469	333533	0.741882	1.23062	1.0275	1	0.245528
14	NAP	ABI1 D177A + RCAR14	0	D	0.299	0.339	0.327	95974	112065	83819	320983	330575	256327	1.06065	1.09235	0.847003	1	0.133444
14	WT	ABI1 WT + RCAR14	30	A	0.278	0.264	0.272	48369	47453	36130	173989	179746	132831	0.528998	0.546502	0.40386	0.49312	0.0777952
14	WT	ABI1 WT + RCAR14	30	B	0.277	0.275	0.293	41368	50164	52213	149343	182415	178201	0.469144	0.573035	0.559799	0.533993	0.0565492
14	WT	ABI1 WT + RCAR14	30	C	0.356	0.311	0.336	34885	52801	31943	97991.6	169778	95068.5	0.404949	0.701606	0.392869	0.499808	0.174867
14	WT	ABI1 WT + RCAR14	30	D	0.312	0.339	0.341	32976	40725	43546	105692	120133	127701	0.404007	0.459206	0.488135	0.450449	0.0427418
14	NAP	ABI1 D177A + RCAR14	30	A	0.256	0.253	0.251	87578	93641	68896	342102	370123	274486	1.04013	1.12532	0.834549	1	0.149483
14	NAP	ABI1 D177A + RCAR14	30	B	0.247	0.26	0.26	66955	88157	89662	271073	339065	344854	0.851545	1.06514	1.08332	1	0.128887
14	NAP	ABI1 D177A + RCAR14	30	C	0.297	0.26	0.292	60282	86691	55351	202970	333427	189558	0.83877	1.37788	0.783347	1	0.328427
14	NAP	ABI1 D177A + RCAR14	30	D	0.224	0.253	0.261	52991	66495	74499	236567	262826	285437	0.904274	1.00465	1.09108	1	0.0934888

## Sheet: SD Fig 2B
	0 µM ABA
		LUC-activity			GUS-activity			LUC/GUS			x-fold to control
		1	2	3	1	2	3	1	2	3	1	2	3	MEAN	SD
+ ABI1	ev	14531	12758	9174	2.12	1.856	1.569	6854.25	6873.92	5847.04	1.05045	1.05346	0.896088	1	0.0900029
	RCAR1	509302	430694	435382	1.643	1.816	1.601	309983	237166	271944	47.5065	36.3469	41.6768	41.8434	5.58163
	RCAR2	77774	92402	54140	2.094	2.261	1.767	37141.4	40867.8	30639.5	5.6921	6.26319	4.69566	5.55032	0.793326
	RCAR3	400514	612132	346908	1.932	2.13	2.154	207305	287386	161053	31.7706	44.0434	24.6822	33.4987	9.79559
	RCAR4	726803	794578	730864	1.464	1.652	1.643	496450	480979	444835	76.0835	73.7126	68.1732	72.6564	4.05951
	RCAR5	32033	38308	29487	1.76	1.882	1.722	18200.6	20354.9	17123.7	2.78933	3.1195	2.62429	2.84437	0.25215
	RCAR6	208976	200991	175223	1.805	2.144	1.83	115776	93745.8	95750.3	17.7433	14.367	14.6742	15.5948	1.86694
	RCAR7	15874	16160	6726	2.127	2.125	2.182	7463.09	7604.71	3082.49	1.14376	1.16546	0.472408	0.927208	0.394018
	RCAR8	206155	358145	210169	1.45	1.45	1.419	142176	246997	148111	21.7892	37.8535	22.6987	27.4471	9.02364
	RCAR9	94262	49719	162050	1.839	1.513	1.635	51257.2	32861.2	99113.1	7.85543	5.03615	15.1896	9.36039	5.24136
	RCAR10	78368	43049	39653	2.033	2.181	1.934	38548	19738.2	20503.1	5.90767	3.02498	3.14221	4.02495	1.63154
	RCAR11	12237	16505	9672	2.662	2.942	2.511	4596.92	5610.13	3851.85	0.704501	0.859781	0.590316	0.718199	0.135254
	RCAR12	3813	3614	4123	2.361	2.278	1.956	1614.99	1586.48	2107.87	0.247506	0.243136	0.323042	0.271228	0.0449256
	RCAR13	33864	46512	28095	3.023	2.954	2.496	11202.1	15745.4	11256	1.71678	2.41307	1.72504	1.95163	0.399638
	RCAR14	12255	13290	8944	3.046	3.004	3.042	4023.31	4424.1	2940.17	0.616593	0.678016	0.450596	0.581735	0.117649
	10µM ABA
		LUC-activity			GUS-activity			LUC/GUS			x-fold to control
		1	2	3	1	2	3	1	2	3	1	2	3	MEAN	SD
+ ABI1	ev	43214	33770	40802	2.052	1.657	1.736	21059.5	20380.2	23503.5	3.22747	3.12337	3.60202	3.31762	0.25174
	RCAR1	598823	508859	694172	1.408	1.643	1.45	425300	309713	478739	65.1795	47.4651	73.3692	62.0046	13.2407
	RCAR2	316610	603554	458053	1.512	1.699	1.517	209398	355241	301947	32.0913	54.4425	46.2749	44.2696	11.3097
	RCAR3	744413	678949	732301	1.856	1.837	1.887	401085	369597	388077	61.4683	56.6426	59.4748	59.1952	2.42496
	RCAR4	648522	481093	643056	1.771	1.765	1.731	366190	272574	371494	56.1204	41.7733	56.9333	51.609	8.52766
	RCAR5	220989	256256	148303	1.485	1.36	1.288	148814	188424	115142	22.8065	28.8769	17.6461	23.1098	5.62152
	RCAR6	605402	586667	547726	1.7	1.832	1.686	356119	320233	324867	54.577	49.0774	49.7875	51.1473	2.99137
	RCAR7	146771	144585	59527	2.143	1.982	1.858	68488.6	72949	32038.2	10.4962	11.1798	4.91002	8.86202	3.43956
	RCAR8	361367	545605	331473	1.505	1.551	1.267	240111	351776	261620	36.7982	53.9115	40.0947	43.6015	9.07961
	RCAR9	435967	262264	448339	1.739	1.44	1.411	250700	182128	317746	38.421	27.912	48.6961	38.3431	10.3923
	RCAR10	755737	531389	317852	1.741	1.737	1.692	434082	305923	187856	66.5253	46.8843	28.7899	47.3998	18.873
	RCAR11	500636	543147	545503	1.914	2.13	1.91	261565	254999	285604	40.0862	39.0798	43.7702	40.9788	2.46929
	RCAR12	235874	277761	272883	1.743	1.882	1.709	135326	147588	159674	20.7395	22.6186	24.4709	22.6097	1.86572
	RCAR13	302512	513779	332069	2.867	3.133	2.443	105515	163989	135927	16.1707	25.1322	20.8315	20.7115	4.48195
	RCAR14	478611	594015	426803	2.431	2.432	2.358	196878	244250	181002	30.1726	37.4325	27.7395	31.7815	5.04282
