# Supplementary material for: Rebuilding core abscisic acid signaling pathways of Arabidopsis in yeast
Source: EMBO J. 2019 Aug 1;38(17):e101859. doi: 10.15252/embj.2019101859 (PMC6717914; doi:10.15252/embj.2019101859)
Supplement: Supplementary file 6 — Source Data for Figure 3 [file EMBJ-38-e101859-s005.xlsx]

## Sheet: SD Fig. 3A-C
				Abs600			LUC-activity			rcps			x-fold to control
SAMPLE	ABA CONC	REP	PLATE	-1	-2	-3	-1	-2	-3	-1	-2	-3	-1	-2	-3	Mean
ABI1 + RCAR12	0	A	1	0.401	0.385	0.371	11834	12360	10950	29511.2	32103.9	29514.8	0.138609	0.150786	0.138626	0.142674
ABI1 + RCAR12	0.1	A	1	0.359	0.313	0.327	7923	7716	7608	22069.6	24651.8	23266.1	0.0912463	0.101922	0.0961929	0.0964537
ABI1 + RCAR12	0.3	A	1	0.339	0.306	0.283	8552	4004	4051	25227.1	13085	14314.5	0.16186	0.0839547	0.0918435	0.112553
ABI1 + RCAR12	1	A	1	0.304	0.279	0.278	6223	6369	6659	20470.4	22828	23953.2	0.135507	0.151114	0.158563	0.148394
ABI1 + RCAR12	3	A	1	0.307	0.28	0.274	7857	8042	8117	25592.8	28721.4	29624.1	0.160897	0.180566	0.186241	0.175901
ABI1 + RCAR12	10	A	1	0.292	0.264	0.248	11344	11354	10876	38849.3	43007.6	43854.8	0.248593	0.275201	0.280623	0.268139
ABI1 + RCAR12	30	A	1	0.279	0.255	0.246	14780	15073	14874	52974.9	59109.8	60463.4	0.395388	0.441177	0.45128	0.429281
ABI1 + RCAR12	100	A	1	0.288	0.277	0.264	16531	16454	16930	57399.3	59400.7	64128.8	0.547057	0.566132	0.611194	0.574795
ABI2 + RCAR12	0	A	1	0.349	0.35	0.357	11839	9185	9484	33922.6	26242.9	26565.8	0.159329	0.123258	0.124775	0.135787
ABI2 + RCAR12	0.1	A	1	0.278	0.305	0.302	7398	7510	8365	26611.5	24623	27698.7	0.110025	0.101803	0.114519	0.108782
ABI2 + RCAR12	0.3	A	1	0.28	0.286	0.299	4457	4881	5039	15917.9	17066.4	16852.8	0.102131	0.1095	0.10813	0.106587
ABI2 + RCAR12	1	A	1	0.259	0.265	0.271	6829	6922	7497	26366.8	26120.8	27664.2	0.17454	0.172911	0.183128	0.176859
ABI2 + RCAR12	3	A	1	0.258	0.285	0.277	9082	9375	8636	35201.6	32894.7	31176.9	0.221305	0.206803	0.196003	0.208037
ABI2 + RCAR12	10	A	1	0.232	0.245	0.25	11009	12597	12120	47452.6	51416.3	48480	0.303645	0.329008	0.310219	0.314291
ABI2 + RCAR12	30	A	1	0.227	0.237	0.245	14303	15381	15784	63008.8	64898.7	64424.5	0.470278	0.484383	0.480844	0.478502
ABI2 + RCAR12	100	A	1	0.24	0.247	0.241	16907	18270	17486	70445.8	73967.6	72556	0.6714	0.704966	0.691512	0.689293
HAB1 + RCAR12	0	A	1	0.293	0.299	0.326	7271	7213	7518	24815.7	24123.7	23061.3	0.116555	0.113305	0.108315	0.112725
HAB1 + RCAR12	0.1	A	1	0.273	0.25	0.255	5608	6133	6736	20542.1	24532	26415.7	0.0849309	0.101427	0.109215	0.0985242
HAB1 + RCAR12	0.3	A	1	0.26	0.246	0.243	4452	4320	4440	17123.1	17561	18271.6	0.109864	0.112673	0.117233	0.113257
HAB1 + RCAR12	1	A	1	0.247	0.246	0.261	5965	5961	6193	24149.8	24231.7	23728	0.159864	0.160406	0.157071	0.159114
HAB1 + RCAR12	3	A	1	0.242	0.229	0.261	8179	7678	8042	33797.5	33528.4	30812.3	0.212479	0.210787	0.193711	0.205659
HAB1 + RCAR12	10	A	1	0.227	0.223	0.214	12659	12420	12200	55766.5	55695.1	57009.3	0.356845	0.356387	0.364797	0.359343
HAB1 + RCAR12	30	A	1	0.235	0.227	0.225	17966	18263	19032	76451.1	80453.7	84586.7	0.570606	0.600481	0.631328	0.600805
HAB1 + RCAR12	100	A	1	0.254	0.246	0.247	22542	22747	21826	88748	92467.5	88364.4	0.845834	0.881283	0.842177	0.856431
ABI1D177A + RCAR12	0	A	1	0.3	0.297	0.305	66788	64760	60407	222627	218047	198056	1.04564	1.02413	0.930233	1
ABI1D177A + RCAR12	0.1	A	1	0.254	0.256	0.237	59551	59710	61125	234453	233242	257911	0.969339	0.964334	1.06633	1
ABI1D177A + RCAR12	0.3	A	1	0.241	0.227	0.253	38158	36004	38110	158332	158608	150632	1.01588	1.01765	0.966476	1
ABI1D177A + RCAR12	1	A	1	0.232	0.229	0.261	38969	34269	35386	167970	149646	135579	1.11191	0.990609	0.897485	1
ABI1D177A + RCAR12	3	A	1	0.213	0.23	0.261	36676	38666	35728	172188	168113	136889	1.08251	1.05689	0.860594	1
ABI1D177A + RCAR12	10	A	1	0.218	0.228	0.243	38065	34983	34211	174610	153434	140786	1.11731	0.981811	0.900876	1
ABI1D177A + RCAR12	30	A	1	0.24	0.245	0.241	33788	32382	31087	140783	132171	128992	1.05076	0.986485	0.962753	1
ABI1D177A + RCAR12	100	A	1	0.269	0.289	0.298	29541	30605	29518	109818	105900	99053.7	1.04664	1.0093	0.944054	1
ABI1 + RCAR12	0	B	2	0.413	0.403	0.377	4904	5227	6092	11874.1	12970.2	16159.2	0.0376739	0.0411517	0.0512695	0.0433651
ABI1 + RCAR12	0.1	B	2	0.354	0.34	0.337	10947	10544	10456	30923.7	31011.8	31026.7	0.0902682	0.0905252	0.0905688	0.0904541
ABI1 + RCAR12	0.3	B	2	0.373	0.333	0.307	9811	11037	9930	26302.9	33144.1	32345.3	0.093432	0.117733	0.114895	0.108687
ABI1 + RCAR12	1	B	2	0.324	0.294	0.284	9493	7379	7995	29299.4	25098.6	28151.4	0.11297	0.096773	0.108544	0.106095
ABI1 + RCAR12	3	B	2	0.334	0.304	0.29	11867	9784	9664	35529.9	32184.2	33324.1	0.185406	0.167947	0.173896	0.17575
ABI1 + RCAR12	10	B	2	0.279	0.252	0.24	12080	11547	12637	43297.5	45821.4	52654.2	0.196405	0.207855	0.238849	0.21437
ABI1 + RCAR12	30	B	2	0.284	0.255	0.25	16184	15512	15246	56985.9	60831.4	60984	0.327896	0.350023	0.350901	0.34294
ABI1 + RCAR12	100	B	2	0.285	0.255	0.25	17714	17411	18037	62154.4	68278.4	72148	0.416755	0.457818	0.483764	0.452779
ABI2 + RCAR12	0	B	2	0.389	0.373	0.392	3025	3435	6844	7776.35	9209.12	17459.2	0.0246727	0.0292185	0.0553942	0.0364285
ABI2 + RCAR12	0.1	B	2	0.361	0.359	0.34	11045	9511	8754	30595.6	26493	25747.1	0.0893103	0.0773348	0.0751572	0.0806008
ABI2 + RCAR12	0.3	B	2	0.338	0.342	0.336	8642	8091	7719	25568	23657.9	22973.2	0.0908215	0.0840364	0.0816043	0.0854874
ABI2 + RCAR12	1	B	2	0.278	0.301	0.315	6839	7435	7458	24600.7	24701	23676.2	0.0948531	0.0952398	0.0912884	0.0937938
ABI2 + RCAR12	3	B	2	0.276	0.305	0.327	7554	7996	8557	27369.6	26216.4	26168.2	0.142823	0.136805	0.136554	0.138727
ABI2 + RCAR12	10	B	2	0.241	0.273	0.272	8641	10223	10399	35854.8	37446.9	38231.6	0.162644	0.169866	0.173426	0.168645
ABI2 + RCAR12	30	B	2	0.254	0.27	0.288	11981	12773	13668	47169.3	47307.4	47458.3	0.271412	0.272206	0.273075	0.272231
ABI2 + RCAR12	100	B	2	0.258	0.299	0.282	14894	16756	16488	57728.7	56040.1	58468.1	0.38708	0.375758	0.392038	0.384959
HAB1 + RCAR12	0	B	2	0.383	0.377	0.37	9065	9857	8919	23668.4	26145.9	24105.4	0.0750948	0.0829553	0.0764813	0.0781771
HAB1 + RCAR12	0.1	B	2	0.362	0.36	0.32	11292	11721	10230	31193.4	32558.3	31968.8	0.0910553	0.0950397	0.0933187	0.0931379
HAB1 + RCAR12	0.3	B	2	0.332	0.32	0.317	8757	9104	7993	26376.5	28450	25214.5	0.0936933	0.101059	0.0895657	0.0947726
HAB1 + RCAR12	1	B	2	0.326	0.302	0.269	8036	8065	7788	24650.3	26705.3	28951.7	0.0950443	0.102968	0.111629	0.103214
HAB1 + RCAR12	3	B	2	0.312	0.299	0.307	9144	8204	8361	29307.7	27438.1	27234.5	0.152937	0.143181	0.142118	0.146078
HAB1 + RCAR12	10	B	2	0.288	0.278	0.283	12971	12304	12323	45038.2	44259	43544.2	0.204302	0.200767	0.197524	0.200864
HAB1 + RCAR12	30	B	2	0.296	0.289	0.301	17608	17171	17192	59486.5	59415.2	57116.3	0.342285	0.341875	0.328646	0.337602
HAB1 + RCAR12	100	B	2	0.302	0.301	0.316	22532	22049	21836	74609.3	73252.5	69101.3	0.500267	0.49117	0.463335	0.484924
ABI1D177A + RCAR12	0	B	2	0.262	0.273	0.288	84336	89485	85209	321893	327784	295865	1.0213	1.03999	0.938715	1
ABI1D177A + RCAR12	0.1	B	2	0.225	0.239	0.248	74334	84340	85428	330373	352887	344468	0.96438	1.0301	1.00552	1
ABI1D177A + RCAR12	0.3	B	2	0.2	0.213	0.224	58672	57928	62549	293360	271962	279237	1.04206	0.966051	0.99189	1
ABI1D177A + RCAR12	1	B	2	0.199	0.215	0.213	52731	53568	56218	264980	249153	263934	1.02168	0.960663	1.01765	1
ABI1D177A + RCAR12	3	B	2	0.215	0.28	0.244	47065	46013	46765	218907	164332	191660	1.14232	0.857536	1.00014	1
ABI1D177A + RCAR12	10	B	2	0.195	0.2	0.206	46228	41736	44414	237067	208680	215602	1.07538	0.946611	0.97801	1
ABI1D177A + RCAR12	30	B	2	0.244	0.23	0.254	43464	41041	41861	178131	178439	164807	1.02496	1.02674	0.948298	1
ABI1D177A + RCAR12	100	B	2	0.271	0.266	0.259	40092	38868	39719	147941	146120	153355	0.991968	0.97976	1.02827	1
ABI1 + RCAR12	0	C	3	0.393	0.377	0.36	1179	1271	1434	3000	3371.35	3983.33	0.0495393	0.0556715	0.0657772	0.056996
ABI1 + RCAR12	0.1	C	3	0.356	0.324	0.326	3698	3623	3533	10387.6	11182.1	10837.4	0.155581	0.16748	0.162317	0.161793
ABI1 + RCAR12	0.3	C	3	0.361	0.335	0.326	3920	3831	3930	10858.7	11435.8	12055.2	0.138724	0.146097	0.15401	0.146277
ABI1 + RCAR12	1	C	3	0.336	0.299	0.295	5097	4901	5111	15169.6	16391.3	17325.4	0.179057	0.193477	0.204504	0.192346
ABI1 + RCAR12	3	C	3	0.298	0.282	0.303	6465	6596	7065	21694.6	23390.1	23316.8	0.229826	0.247787	0.247012	0.241542
ABI1 + RCAR12	10	C	3	0.292	0.286	0.266	11257	11145	10823	38551.4	38968.5	40688	0.435134	0.439843	0.45925	0.444742
ABI1 + RCAR12	30	C	3	0.29	0.279	0.265	13529	15196	14244	46651.7	54465.9	53750.9	0.482601	0.563438	0.556041	0.534027
ABI1 + RCAR12	100	C	3	0.308	0.294	0.28	16643	17259	17079	54035.7	58704.1	60996.4	0.73704	0.800716	0.831983	0.789913
ABI2 + RCAR12	0	C	3	0.421	0.414	0.401	2238	3773	5257	5315.91	9113.53	13109.7	0.0877822	0.150493	0.216482	0.151586
ABI2 + RCAR12	0.1	C	3	0.364	0.37	0.353	4036	3676	3551	11087.9	9935.14	10059.5	0.166069	0.148803	0.150666	0.155179
ABI2 + RCAR12	0.3	C	3	0.336	0.35	0.357	4293	4040	4457	12776.8	11542.9	12484.6	0.163228	0.147464	0.159495	0.156729
ABI2 + RCAR12	1	C	3	0.312	0.33	0.334	5341	5664	5538	17118.6	17163.6	16580.8	0.202062	0.202594	0.195715	0.200124
ABI2 + RCAR12	3	C	3	0.361	0.317	0.313	6803	6897	7101	18844.9	21757.1	22686.9	0.199637	0.230488	0.240338	0.223488
ABI2 + RCAR12	10	C	3	0.294	0.294	0.302	10859	10199	10452	36935.4	34690.5	34609.3	0.416894	0.391556	0.390639	0.399696
ABI2 + RCAR12	30	C	3	0.286	0.29	0.276	14994	15564	15291	52426.6	53669	55402.2	0.542341	0.555193	0.573123	0.556886
ABI2 + RCAR12	100	C	3	0.291	0.301	0.287	18109	18991	18474	62230.2	63093	64369.3	0.848812	0.86058	0.877989	0.862461
HAB1 + RCAR12	0	C	3	0.408	0.411	0.379	5256	4323	3452	12882.4	10518.2	9108.18	0.212728	0.173689	0.150404	0.17894
HAB1 + RCAR12	0.1	C	3	0.391	0.371	0.372	3436	3416	3369	8787.72	9207.55	9056.45	0.131618	0.137906	0.135643	0.135056
HAB1 + RCAR12	0.3	C	3	0.349	0.347	0.329	3593	3718	3525	10295.1	10714.7	10714.3	0.131524	0.136884	0.136879	0.135096
HAB1 + RCAR12	1	C	3	0.332	0.338	0.318	4646	4507	4258	13994	13334.3	13389.9	0.16518	0.157394	0.15805	0.160208
HAB1 + RCAR12	3	C	3	0.336	0.321	0.261	6071	5558	4807	18068.5	17314.6	18417.6	0.191412	0.183426	0.195111	0.189983
HAB1 + RCAR12	10	C	3	0.323	0.337	0.306	9770	9512	9026	30247.7	28225.5	29496.7	0.341409	0.318585	0.332933	0.330976
HAB1 + RCAR12	30	C	3	0.309	0.316	0.26	16520	16656	14294	53462.8	52708.9	54976.9	0.55306	0.545261	0.568724	0.555682
HAB1 + RCAR12	100	C	3	0.321	0.321	0.316	21203	21400	20157	66053	66666.7	63788	0.900953	0.909324	0.870059	0.893446
ABI1D177A + RCAR12	0	C	3	0.286	0.316	0.305	18059	19108	17709	63143.4	60468.4	58062.3	1.04269	0.99852	0.958788	1
ABI1D177A + RCAR12	0.1	C	3	0.28	0.279	0.247	17986	18283	17422	64235.7	65530.5	70534.4	0.96209	0.981482	1.05643	1
ABI1D177A + RCAR12	0.3	C	3	0.236	0.278	0.296	20068	22281	20615	85033.9	80147.5	69645.3	1.08634	1.02391	0.889745	1
ABI1D177A + RCAR12	1	C	3	0.226	0.224	0.218	19627	19067	17918	86845.1	85120.5	82192.7	1.02509	1.00473	0.970175	1
ABI1D177A + RCAR12	3	C	3	0.215	0.212	0.186	20003	19986	17833	93037.2	94273.6	95876.3	0.985608	0.998706	1.01569	1
ABI1D177A + RCAR12	10	C	3	0.24	0.249	0.238	21877	21726	20797	91154.2	87253	87382.4	1.02887	0.984836	0.986296	1
ABI1D177A + RCAR12	30	C	3	0.236	0.253	0.211	24162	23084	20336	102381	91241.1	96379.1	1.05911	0.943868	0.99702	1
ABI1D177A + RCAR12	100	C	3	0.315	0.32	0.303	24160	21755	22804	76698.4	67984.4	75260.7	1.04616	0.927298	1.02655	1
ABI1 + RCAR12	0	D	4	0.379	0.36	0.361	2839	3113	3686	7490.77	8647.22	10210.5	0.0565197	0.0652454	0.0770409	0.0662687
ABI1 + RCAR12	0.1	D	4	0.372	0.329	0.322	6235	7236	7743	16760.8	21993.9	24046.6	0.105319	0.138203	0.151101	0.131541
ABI1 + RCAR12	0.3	D	4	0.33	0.309	0.283	8391	7660	8639	25427.3	24789.6	30526.5	0.143143	0.139553	0.171849	0.151515
ABI1 + RCAR12	1	D	4	0.332	0.292	0.276	9006	10251	10163	27126.5	35106.2	36822.5	0.189852	0.2457	0.257712	0.231088
ABI1 + RCAR12	3	D	4	0.325	0.302	0.285	12563	14306	15233	38655.4	47370.9	53449.1	0.307937	0.377366	0.425787	0.370364
ABI1 + RCAR12	10	D	4	0.295	0.273	0.252	20873	22866	22589	70755.9	83758.2	89638.9	0.454019	0.537451	0.575185	0.522218
ABI1 + RCAR12	30	D	4	0.286	0.269	0.258	25175	29758	31746	88024.5	110625	123047	0.659512	0.82884	0.92191	0.80342
ABI1 + RCAR12	100	D	4	0.309	0.292	0.282	28901	35138	35687	93530.7	120336	126550	0.726354	0.93452	0.982777	0.881217
ABI2 + RCAR12	0	D	4	0.392	0.407	0.387	5251	6590	7928	13395.4	16191.6	20485.8	0.101072	0.12217	0.15457	0.125937
ABI2 + RCAR12	0.1	D	4	0.351	0.379	0.36	8913	8610	8286	25393.2	22717.7	23016.7	0.159562	0.14275	0.144629	0.148981
ABI2 + RCAR12	0.3	D	4	0.312	0.33	0.324	10849	10372	10374	34772.4	31430.3	32018.5	0.195752	0.176937	0.180248	0.184312
ABI2 + RCAR12	1	D	4	0.302	0.302	0.319	11747	11649	11456	38897.4	38572.8	35912.2	0.272233	0.269962	0.251341	0.264512
ABI2 + RCAR12	3	D	4	0.306	0.316	0.32	16051	15872	14815	52454.2	50227.8	46296.9	0.417862	0.400126	0.368811	0.395599
ABI2 + RCAR12	10	D	4	0.274	0.27	0.285	24041	22268	22434	87740.9	82474.1	78715.8	0.563006	0.529211	0.505095	0.532437
ABI2 + RCAR12	30	D	4	0.294	0.281	0.28	31648	34882	33331	107646	124135	119039	0.806525	0.930067	0.891886	0.87616
ABI2 + RCAR12	100	D	4	0.3	0.297	0.316	38129	42337	41176	127097	142549	130304	0.987025	1.10703	1.01193	1.03533
HAB1 + RCAR12	0	D	4	0.387	0.373	0.374	8701	7072	6155	22483.2	18959.8	16457.2	0.169641	0.143056	0.124174	0.145624
HAB1 + RCAR12	0.1	D	4	0.351	0.34	0.334	8277	7491	7709	23581.2	22032.4	23080.8	0.148177	0.138444	0.145032	0.143884
HAB1 + RCAR12	0.3	D	4	0.322	0.329	0.296	8424	7719	7563	26161.5	23462	25550.7	0.147276	0.13208	0.143838	0.141065
HAB1 + RCAR12	1	D	4	0.33	0.313	0.297	9432	9302	7837	28581.8	29718.8	26387.2	0.200037	0.207995	0.184678	0.19757
HAB1 + RCAR12	3	D	4	0.316	0.326	0.317	11851	9732	9140	37503.2	29852.8	28832.8	0.298758	0.237814	0.229688	0.25542
HAB1 + RCAR12	10	D	4	0.298	0.296	0.305	19206	20212	19644	64449.7	68283.8	64406.6	0.413554	0.438156	0.413277	0.421662
HAB1 + RCAR12	30	D	4	0.315	0.323	0.322	33647	34811	29061	106816	107774	90251.6	0.800304	0.807482	0.676198	0.761328
HAB1 + RCAR12	100	D	4	0.318	0.355	0.335	42250	40554	43242	132862	114237	129081	1.0318	0.887155	1.00243	0.973795
ABI1D177A + RCAR12	0	D	4	0.286	0.301	0.311	45688	39260	33408	159748	130432	107421	1.20534	0.984141	0.81052	1
ABI1D177A + RCAR12	0.1	D	4	0.262	0.278	0.295	46605	51399	33824	177882	184888	114658	1.11775	1.16178	0.720471	1
ABI1D177A + RCAR12	0.3	D	4	0.219	0.254	0.242	34931	46042	46497	159502	181268	192136	0.897919	1.02045	1.08163	1
ABI1D177A + RCAR12	1	D	4	0.217	0.246	0.211	31267	36084	29092	144088	146683	137877	1.00843	1.0266	0.964967	1
ABI1D177A + RCAR12	3	D	4	0.249	0.259	0.261	31836	35979	28663	127855	138915	109820	1.01852	1.10663	0.874849	1
ABI1D177A + RCAR12	10	D	4	0.213	0.259	0.25	38042	41111	32550	178601	158730	130200	1.14603	1.01852	0.835453	1
ABI1D177A + RCAR12	30	D	4	0.253	0.279	0.279	40253	40146	27178	159103	143892	97412.2	1.19206	1.0781	0.729848	1
ABI1D177A + RCAR12	100	D	4	0.298	0.298	0.309	40849	41923	33540	137077	140681	108544	1.06453	1.09252	0.842944	1
ABI1 + RCAR13	0	A	5	0.454	0.427	0.435	6856	7367	8043	15101.3	17252.9	18489.7	0.104768	0.119695	0.128275	0.117579
ABI1 + RCAR13	0.1	A	5	0.43	0.395	0.366	11208	11507	10544	26065.1	29131.6	28808.7	0.157069	0.175548	0.173602	0.168739
ABI1 + RCAR13	0.3	A	5	0.382	0.369	0.338	14300	14411	12974	37434.6	39054.2	38384.6	0.303757	0.316899	0.311466	0.310707
ABI1 + RCAR13	1	A	5	0.346	0.314	0.301	15024	15046	14433	43422	47917.2	47950.2	0.353178	0.389741	0.390009	0.377642
ABI1 + RCAR13	3	A	5	0.33	0.316	0.293	20173	20840	19587	61130.3	65949.4	66849.8	0.490651	0.529331	0.536558	0.518847
ABI1 + RCAR13	10	A	5	0.317	0.294	0.264	22923	22727	22426	72312.3	77302.7	84947	0.638508	0.682573	0.75007	0.690384
ABI1 + RCAR13	30	A	5	0.278	0.289	0.269	21265	21502	20981	76492.8	74401.4	77996.3	0.779143	0.75784	0.794457	0.777147
ABI1 + RCAR13	100	A	5	0.315	0.292	0.296	15695	16504	16419	49825.4	56520.5	55469.6	0.699074	0.79301	0.778265	0.756783
ABI2 + RCAR13	0	A	5	0.433	0.445	0.461	8129	8986	9965	18773.7	20193.3	21616.1	0.130245	0.140094	0.149964	0.140101
ABI2 + RCAR13	0.1	A	5	0.375	0.404	0.399	10269	12490	12255	27384	30915.8	30714.3	0.165016	0.186299	0.185085	0.1788
ABI2 + RCAR13	0.3	A	5	0.332	0.379	0.35	11597	14780	14199	34930.7	38997.4	40568.6	0.28344	0.316438	0.329187	0.309688
ABI2 + RCAR13	1	A	5	0.299	0.339	0.318	13036	16622	17102	43598.7	49032.4	53779.9	0.354615	0.398812	0.437425	0.396951
ABI2 + RCAR13	3	A	5	0.288	0.317	0.298	16975	20503	19259	58941	64678.2	64627.5	0.473079	0.519128	0.518721	0.503643
ABI2 + RCAR13	10	A	5	0.277	0.287	0.286	20944	23265	24750	75610.1	81062.7	86538.5	0.667627	0.715773	0.764123	0.715841
ABI2 + RCAR13	30	A	5	0.267	0.27	0.264	21298	20917	21442	79767.8	77470.4	81219.7	0.812501	0.7891	0.82729	0.809631
ABI2 + RCAR13	100	A	5	0.279	0.272	0.276	16038	16485	16823	57483.9	60606.6	60952.9	0.806526	0.850339	0.855198	0.837354
HAB1 + RCAR13	0	A	5	0.441	0.45	0.427	9268	9102	9058	21015.9	20226.7	21213.1	0.145801	0.140325	0.147169	0.144432
HAB1 + RCAR13	0.1	A	5	0.394	0.384	0.367	9253	9132	8507	23484.8	23781.2	23179.8	0.14152	0.143306	0.139682	0.141503
HAB1 + RCAR13	0.3	A	5	0.366	0.353	0.34	9624	10037	8567	26295.1	28433.4	25197.1	0.213367	0.230718	0.204457	0.216181
HAB1 + RCAR13	1	A	5	0.323	0.327	0.302	14344	13655	11945	44408.7	41758.4	39553	0.361203	0.339647	0.321709	0.340853
HAB1 + RCAR13	3	A	5	0.299	0.287	0.274	19722	19542	17178	65959.9	68090.6	62693.4	0.529415	0.546517	0.503198	0.526377
HAB1 + RCAR13	10	A	5	0.279	0.278	0.286	22484	22867	21598	80587.8	82255.4	75517.5	0.71158	0.726304	0.666809	0.701564
HAB1 + RCAR13	30	A	5	0.271	0.283	0.28	21099	20954	19875	77856.1	74042.4	70982.1	0.793029	0.754184	0.723012	0.756742
HAB1 + RCAR13	100	A	5	0.301	0.283	0.307	18261	17158	17805	60667.8	60629	57996.7	0.851197	0.850653	0.813722	0.838524
ABI1D177A + RCAR13	0	A	5	0.365	0.376	0.353	51146	54749	51781	140126	145609	146688	0.972144	1.01018	1.01767	1
ABI1D177A + RCAR13	0.1	A	5	0.302	0.321	0.319	50113	55930	50296	165937	174237	157668	0.999939	1.04995	0.950108	1
ABI1D177A + RCAR13	0.3	A	5	0.287	0.331	0.329	37011	40990	38467	128958	123837	116921	1.04641	1.00485	0.948736	1
ABI1D177A + RCAR13	1	A	5	0.28	0.31	0.308	34197	38475	37759	122132	124113	122594	0.993377	1.00949	0.997135	1
ABI1D177A + RCAR13	3	A	5	0.251	0.29	0.289	32750	35252	35181	130478	121559	121734	1.04726	0.975668	0.977073	1
ABI1D177A + RCAR13	10	A	5	0.279	0.292	0.303	32308	33577	33017	115799	114990	108967	1.02249	1.01534	0.962164	1
ABI1D177A + RCAR13	30	A	5	0.281	0.322	0.312	30016	31654	27894	106819	98304.3	89403.8	1.08804	1.00131	0.910653	1
ABI1D177A + RCAR13	100	A	5	0.34	0.328	0.361	25252	24366	23560	74270.6	74286.6	65263.2	1.04205	1.04228	0.915673	1
ABI1 + RCAR13	0	B	6	0.488	0.483	0.464	5233	5590	6494	10723.4	11573.5	13995.7	0.0709527	0.0765778	0.0926046	0.080045
ABI1 + RCAR13	0.1	B	6	0.458	0.436	0.412	9900	10490	10448	21615.7	24059.6	25359.2	0.135365	0.15067	0.158808	0.148281
ABI1 + RCAR13	0.3	B	6	0.439	0.411	0.391	14508	14246	14209	33047.8	34661.8	36340.2	0.285221	0.29915	0.313635	0.299335
ABI1 + RCAR13	1	B	6	0.398	0.352	0.342	14583	14945	14726	36640.7	42457.4	43058.5	0.311718	0.361203	0.366317	0.346413
ABI1 + RCAR13	3	B	6	0.377	0.351	0.34	18422	18933	18885	48864.7	53940.2	55544.1	0.425475	0.469668	0.483633	0.459592
ABI1 + RCAR13	10	B	6	0.341	0.329	0.311	20933	22476	22195	61387.1	68316.1	71366.6	0.555869	0.618613	0.646235	0.606906
ABI1 + RCAR13	30	B	6	0.325	0.319	0.313	20014	21481	22163	61581.5	67338.6	70808.3	0.607634	0.66444	0.698676	0.656917
ABI1 + RCAR13	100	B	6	0.341	0.344	0.345	14615	15269	17004	42859.2	44386.6	49287	0.634972	0.657601	0.730201	0.674258
ABI2 + RCAR13	0	B	6	0.411	0.424	0.437	8447	11071	13167	20552.3	26110.8	30130.4	0.135987	0.172766	0.199362	0.169372
ABI2 + RCAR13	0.1	B	6	0.359	0.377	0.383	13467	16013	15883	37512.5	42474.8	41470	0.234916	0.265992	0.259699	0.253536
ABI2 + RCAR13	0.3	B	6	0.35	0.365	0.369	17214	19092	18971	49182.9	52306.8	51411.9	0.424475	0.451436	0.443713	0.439875
ABI2 + RCAR13	1	B	6	0.298	0.33	0.327	18545	21791	21259	62231.5	66033.3	65012.2	0.52943	0.561774	0.553087	0.548097
ABI2 + RCAR13	3	B	6	0.297	0.308	0.323	21846	24698	24622	73555.6	80188.3	76229.1	0.640463	0.698215	0.663742	0.667473
ABI2 + RCAR13	10	B	6	0.284	0.29	0.29	26491	29349	28908	93278.2	101203	99682.8	0.844648	0.916412	0.902642	0.887901
ABI2 + RCAR13	30	B	6	0.283	0.306	0.274	25804	28157	25634	91180.2	92016.3	93554.7	0.899689	0.907939	0.923119	0.910249
ABI2 + RCAR13	100	B	6	0.327	0.311	0.327	21491	21194	22804	65721.7	68147.9	69737	0.973686	1.00963	1.03317	1.0055
HAB1 + RCAR13	0	B	6	0.447	0.44	0.44	9183	9129	9269	20543.6	20747.7	21065.9	0.13593	0.13728	0.139386	0.137532
HAB1 + RCAR13	0.1	B	6	0.389	0.383	0.374	8296	8693	9102	21326.5	22697.1	24336.9	0.133554	0.142137	0.152406	0.142699
HAB1 + RCAR13	0.3	B	6	0.375	0.373	0.346	9856	10014	8471	26282.7	26847.2	24482.7	0.226834	0.231706	0.211299	0.223279
HAB1 + RCAR13	1	B	6	0.326	0.331	0.339	14573	14516	12983	44702.5	43855	38297.9	0.380303	0.373093	0.325817	0.359738
HAB1 + RCAR13	3	B	6	0.316	0.322	0.318	18613	18563	16470	58901.9	57649.1	51792.5	0.51287	0.501962	0.450967	0.4886
HAB1 + RCAR13	10	B	6	0.293	0.322	0.299	22547	23748	21003	76952.2	73751.6	70244.1	0.696814	0.667831	0.636071	0.666905
HAB1 + RCAR13	30	B	6	0.288	0.3	0.305	22337	23151	22292	77559	77170	73088.5	0.765286	0.761448	0.721175	0.749303
HAB1 + RCAR13	100	B	6	0.36	0.36	0.344	19368	19767	19125	53800	54908.3	55595.9	0.797063	0.813483	0.82367	0.811405
ABI1D177A + RCAR13	0	B	6	0.383	0.384	0.397	62831	56531	56428	164050	147216	142136	1.08546	0.974077	0.940464	1
ABI1D177A + RCAR13	0.1	B	6	0.332	0.33	0.355	57784	52960	51305	174048	160485	144521	1.08995	1.00501	0.90504	1
ABI1D177A + RCAR13	0.3	B	6	0.325	0.336	0.385	39295	40955	40350	120908	121890	104805	1.0435	1.05198	0.904526	1
ABI1D177A + RCAR13	1	B	6	0.311	0.313	0.349	35635	38689	39941	114582	123607	114444	0.974798	1.05158	0.973625	1
ABI1D177A + RCAR13	3	B	6	0.291	0.285	0.173	30462	29749	23438	104680	104382	135480	0.911473	0.908878	1.17965	1
ABI1D177A + RCAR13	10	B	6	0.302	0.291	0.304	34227	33163	31618	113334	113962	104007	1.02626	1.03194	0.941795	1
ABI1D177A + RCAR13	30	B	6	0.314	0.285	0.322	33801	29320	30112	107646	102877	93515.5	1.06216	1.0151	0.922732	1
ABI1D177A + RCAR13	100	B	6	0.375	0.383	0.386	27122	25904	24138	72325.3	67634.5	62533.7	1.07152	1.00202	0.926455	1
ABI1 + RCAR13	0	C	7	0.54	0.525	0.509	4348	4893	5426	8051.85	9320	10660.1	0.064933	0.0751597	0.0859669	0.0753532
ABI1 + RCAR13	0.1	C	7	0.482	0.442	0.429	10047	11207	11213	20844.4	25355.2	26137.5	0.146489	0.178189	0.183687	0.169455
ABI1 + RCAR13	0.3	C	7	0.471	0.439	0.418	14967	15481	14632	31777.1	35264.2	35004.8	0.358142	0.397444	0.39452	0.383369
ABI1 + RCAR13	1	C	7	0.419	0.392	0.371	15097	16328	16529	36031	41653.1	44552.6	0.386991	0.447374	0.478516	0.437627
ABI1 + RCAR13	3	C	7	0.413	0.398	0.374	19670	20977	20963	47627.1	52706	56050.8	0.465448	0.515083	0.547771	0.509434
ABI1 + RCAR13	10	C	7	0.396	0.362	0.327	20111	22347	22776	50785.4	61732	69651.4	0.546692	0.66453	0.74978	0.653668
ABI1 + RCAR13	30	C	7	0.396	0.389	0.353	18904	21892	22249	47737.4	56277.6	63028.3	0.628178	0.74056	0.829392	0.73271
ABI1 + RCAR13	100	C	7	0.406	0.375	0.37	15697	16113	17467	38662.6	42968	47208.1	0.706564	0.785246	0.862735	0.784848
ABI2 + RCAR13	0	C	7	0.501	0.502	0.514	6149	8266	10247	12273.5	16466.1	19935.8	0.0989774	0.132789	0.160769	0.130845
ABI2 + RCAR13	0.1	C	7	0.449	0.433	0.437	12103	12034	12598	26955.5	27792.1	28828.4	0.189436	0.195316	0.202598	0.195783
ABI2 + RCAR13	0.3	C	7	0.411	0.417	0.418	14629	14030	13790	35593.7	33645.1	32990.4	0.401157	0.379196	0.371818	0.384057
ABI2 + RCAR13	1	C	7	0.382	0.374	0.369	16629	17064	17061	43531.4	45625.7	46235.8	0.467548	0.490042	0.496595	0.484728
ABI2 + RCAR13	3	C	7	0.349	0.36	0.356	20126	20901	21550	57667.6	58058.3	60533.7	0.563572	0.56739	0.591581	0.574181
ABI2 + RCAR13	10	C	7	0.32	0.325	0.343	21326	22807	23888	66643.8	70175.4	69644.3	0.717404	0.755421	0.749704	0.740843
ABI2 + RCAR13	30	C	7	0.332	0.36	0.364	20695	21809	23150	62334.3	60580.6	63598.9	0.82026	0.797182	0.836901	0.818114
ABI2 + RCAR13	100	C	7	0.364	0.365	0.368	16017	17210	17143	44002.7	47150.7	46584.2	0.804156	0.861685	0.851333	0.839058
HAB1 + RCAR13	0	C	7	0.477	0.474	0.458	9764	9526	9707	20469.6	20097	21194.3	0.165074	0.16207	0.170918	0.166021
HAB1 + RCAR13	0.1	C	7	0.417	0.431	0.377	9734	10004	9814	23342.9	23211.1	26031.8	0.164048	0.163122	0.182945	0.170038
HAB1 + RCAR13	0.3	C	7	0.382	0.393	0.351	9928	10027	8327	25989.5	25514	23723.6	0.292914	0.287555	0.267377	0.282615
HAB1 + RCAR13	1	C	7	0.339	0.329	0.337	16093	16075	14736	47472	48860.2	43727	0.509872	0.524782	0.469649	0.501434
HAB1 + RCAR13	3	C	7	0.321	0.342	0.313	21610	22340	20914	67320.9	65321.6	66817.9	0.657911	0.638373	0.652995	0.649759
HAB1 + RCAR13	10	C	7	0.287	0.315	0.301	24523	25427	23816	85446	80720.6	79122.9	0.919805	0.868938	0.851739	0.880161
HAB1 + RCAR13	30	C	7	0.295	0.317	0.316	22411	23111	22526	75969.5	72905.4	71284.8	0.999686	0.959365	0.93804	0.965697
HAB1 + RCAR13	100	C	7	0.337	0.328	0.349	18586	18035	19319	55151.3	54984.8	55355.3	1.0079	1.00485	1.01163	1.00813
ABI1D177A + RCAR13	0	C	7	0.403	0.418	0.426	52766	52658	49032	130933	125976	115099	1.05589	1.01592	0.928195	1
ABI1D177A + RCAR13	0.1	C	7	0.354	0.379	0.39	53318	54275	51893	150616	143206	133059	1.05849	1.00641	0.935102	1
ABI1D177A + RCAR13	0.3	C	7	0.325	0.366	0.368	31796	31341	30440	97833.8	85631.1	82717.4	1.10263	0.965103	0.932264	1
ABI1D177A + RCAR13	1	C	7	0.321	0.352	0.338	30872	33536	29700	96174.5	95272.7	87869.8	1.03296	1.02328	0.943764	1
ABI1D177A + RCAR13	3	C	7	0.321	0.355	0.342	34611	36007	33422	107822	101428	97725.1	1.05372	0.991233	0.955044	1
ABI1D177A + RCAR13	10	C	7	0.325	0.358	0.349	31652	33992	30135	97390.8	94949.7	86346.7	1.04839	1.02211	0.929501	1
ABI1D177A + RCAR13	30	C	7	0.347	0.391	0.395	28988	29451	27302	83538.9	75322.3	69119	1.09929	0.991169	0.90954	1
ABI1D177A + RCAR13	100	C	7	0.405	0.414	0.424	24006	22420	21509	59274.1	54154.6	50728.8	1.08324	0.989683	0.927075	1
ABI1 + RCAR13	0	D	8	0.466	0.437	0.437	5037	5274	6332	10809	12068.6	14489.7	0.0919027	0.102613	0.123197	0.105904
ABI1 + RCAR13	0.1	D	8	0.378	0.372	0.385	10433	10337	11592	27600.5	27787.6	30109.1	0.211232	0.212664	0.23043	0.218109
ABI1 + RCAR13	0.3	D	8	0.386	0.358	0.379	15936	13715	16868	41285	38310.1	44506.6	0.375132	0.348101	0.404405	0.37588
ABI1 + RCAR13	1	D	8	0.337	0.33	0.345	19433	18422	22773	57664.7	55824.2	66008.7	0.524976	0.50822	0.600939	0.544712
ABI1 + RCAR13	3	D	8	0.344	0.314	0.339	26417	24452	28278	76793.6	77872.6	83415.9	0.675441	0.684932	0.733688	0.69802
ABI1 + RCAR13	10	D	8	0.342	0.327	0.32	26782	27194	29574	78309.9	83162.1	92418.8	0.685611	0.728092	0.809135	0.740946
ABI1 + RCAR13	30	D	8	0.347	0.339	0.331	23749	26191	27649	68440.9	77259.6	83531.7	0.792126	0.894192	0.966785	0.884368
ABI1 + RCAR13	100	D	8	0.358	0.36	0.356	18737	20190	21311	52338	56083.3	59862.4	0.826994	0.886174	0.945887	0.886352
ABI2 + RCAR13	0	D	8	0.431	0.446	0.433	6138	7479	8309	14241.3	16769.1	19189.4	0.121085	0.142578	0.163156	0.142273
ABI2 + RCAR13	0.1	D	8	0.372	0.374	0.368	10831	10605	10848	29115.6	28355.6	29478.3	0.222827	0.217011	0.225603	0.221813
ABI2 + RCAR13	0.3	D	8	0.362	0.379	0.375	14932	14944	15575	41248.6	39430.1	41533.3	0.374802	0.358278	0.377389	0.370156
ABI2 + RCAR13	1	D	8	0.34	0.335	0.351	19255	19441	20261	56632.4	58032.8	57723.6	0.515577	0.528327	0.525512	0.523139
ABI2 + RCAR13	3	D	8	0.32	0.329	0.326	23960	24380	25529	74875	74103.3	78309.8	0.658566	0.651779	0.688777	0.666374
ABI2 + RCAR13	10	D	8	0.307	0.3	0.303	25486	26696	25916	83016.3	88986.7	85531.4	0.726816	0.779087	0.748836	0.75158
ABI2 + RCAR13	30	D	8	0.309	0.331	0.323	22797	24632	23853	73776.7	74416.9	73848.3	0.853882	0.861292	0.85471	0.856628
ABI2 + RCAR13	100	D	8	0.337	0.333	0.338	17469	18843	18306	51836.8	56585.6	54159.8	0.819074	0.89411	0.85578	0.856322
HAB1 + RCAR13	0	D	8	0.453	0.458	0.451	6686	7016	6874	14759.4	15318.8	15241.7	0.12549	0.130247	0.129591	0.128443
HAB1 + RCAR13	0.1	D	8	0.404	0.381	0.376	7080	7217	6992	17524.8	18942.3	18595.7	0.13412	0.144969	0.142317	0.140468
HAB1 + RCAR13	0.3	D	8	0.394	0.378	0.388	10342	10404	9723	26248.7	27523.8	25059.3	0.238507	0.250093	0.227699	0.238766
HAB1 + RCAR13	1	D	8	0.356	0.364	0.348	17667	17635	16346	49626.4	48447.8	46971.3	0.451796	0.441066	0.427623	0.440162
HAB1 + RCAR13	3	D	8	0.343	0.341	0.345	24019	23345	23021	70026.2	68460.4	66727.5	0.615919	0.602146	0.586905	0.601657
HAB1 + RCAR13	10	D	8	0.296	0.303	0.31	25481	25582	25513	86084.5	84429	82300	0.753678	0.739185	0.720545	0.737803
HAB1 + RCAR13	30	D	8	0.319	0.321	0.331	23592	24822	24010	73956.1	77327.1	72537.8	0.855958	0.894974	0.839542	0.863491
HAB1 + RCAR13	100	D	8	0.385	0.375	0.371	20047	20075	19518	52070.1	53533.3	52609.2	0.822761	0.845882	0.831279	0.833307
ABI1D177A + RCAR13	0	D	8	0.373	0.377	0.331	42098	43342	41379	112863	114966	125012	0.959611	0.977485	1.0629	1
ABI1D177A + RCAR13	0.1	D	8	0.279	0.328	0.339	36758	42488	44310	131749	129537	130708	1.0083	0.991367	1.00033	1
ABI1D177A + RCAR13	0.3	D	8	0.314	0.345	0.375	34159	40000	39538	108787	115942	105435	0.98848	1.0535	0.958023	1
ABI1D177A + RCAR13	1	D	8	0.319	0.327	0.354	34171	38788	36742	107119	118618	103791	0.975206	1.07989	0.944906	1
ABI1D177A + RCAR13	3	D	8	0.314	0.334	0.365	36724	40071	38016	116955	119973	104153	1.02869	1.05523	0.916086	1
ABI1D177A + RCAR13	10	D	8	0.302	0.297	0.313	35159	35494	33406	116421	119508	106728	1.01927	1.04631	0.934418	1
ABI1D177A + RCAR13	30	D	8	0.341	0.364	0.379	31855	31977	29539	93416.4	87848.9	77939.3	1.08119	1.01675	0.902059	1
ABI1D177A + RCAR13	100	D	8	0.396	0.404	0.397	25906	24965	24871	65419.2	61794.6	62647.4	1.03369	0.976417	0.989892	1

## Sheet: SD Fig. 3D-F
		LUC activity			GUS activity			LUC/GUS			x-fold to control
SAMPLE	ABA CONC (µM)	-1	-2	-3	-1	-2	-3	-1	-2	-3	-1	-2	-3
HAB1 + RCAR12	0	67428	118578	417743	3.459	3.453	3.254	19493.5	34340.6	128378	1.87123	3.29644	12.3234
HAB1 + RCAR12	0.03	703173	719342	751061	3.392	3.323	3.377	207303	216474	222405	19.8996	20.7798	21.3492
HAB1 + RCAR12	0.1	790333	1130000	1280000	3.343	2.768	3.189	236414	408237	401380	22.694	39.1877	38.5294
HAB1 + RCAR12	0.3	1380000	1630000	1650000	2.743	3.011	2.657	503099	541348	621001	48.2937	51.9654	59.6114
HAB1 + RCAR12	1	1280000	1510000	1820000	2.264	2.167	2.088	565371	696816	871648	54.2714	66.8891	83.6716
HAB1 + RCAR13	0	98758	454991	962507	3.617	3.2	3.074	27303.8	142185	313112	2.62096	13.6487	30.0564
HAB1 + RCAR13	0.03	1380000	1500000	1260000	3.055	3.042	2.936	451718	493097	429155	43.3616	47.3336	41.1957
HAB1 + RCAR13	0.1	1460000	1690000	1790000	2.86	2.94	2.92	510490	574830	613014	49.0032	55.1794	58.8447
HAB1 + RCAR13	0.3	1450000	2290000	2270000	2.862	2.685	2.772	506639	852886	818903	48.6335	81.8707	78.6086
HAB1 + RCAR13	1	1480000	1560000	1500000	2.38	2.231	2.187	621849	699238	685871	59.6928	67.1216	65.8385
ABI1 + RCAR12	0	43353	147236	589871	3.764	3.376	3.108	11517.8	43612.6	189791	0.821933	3.11228	13.5439
ABI1 + RCAR12	0.03	426154	450782	432173	3.205	3.273	3.312	132965	137727	130487	9.48867	9.8285	9.31181
ABI1 + RCAR12	0.1	1010000	985392	915419	3.084	3.12	2.983	327497	315831	306879	23.3708	22.5383	21.8995
ABI1 + RCAR12	0.3	1230000	1310000	1430000	2.945	2.839	2.904	417657	461430	492424	29.8048	32.9286	35.1404
ABI1 + RCAR12	1	1760000	1860000	1280000	2.317	2.191	2.104	759603	848927	608365	54.2068	60.5811	43.4141
ABI1 + RCAR13	0	36676	371119	261739	4.173	3.514	3.54	8788.88	105612	73937.6	0.627192	7.53665	5.27633
ABI1 + RCAR13	0.03	1170000	971074	1070000	3.271	3.278	3.245	357689	296240	329738	25.5254	21.1403	23.5308
ABI1 + RCAR13	0.1	1400000	1890000	1910000	3.267	3.228	3.056	428528	585502	625000	30.5806	41.7826	44.6012
ABI1 + RCAR13	0.3	1910000	2110000	1890000	3.1	3.042	3.007	616129	693623	628533	43.9682	49.4983	44.8534
ABI1 + RCAR13	1	1560000	1480000	1730000	2.586	2.426	2.334	603248	610058	741217	43.049	43.5349	52.8947
ABI2 + RCAR12	0	31505	55139	735784	4.208	4.098	3.397	7486.93	13455.1	216598	1.90423	3.42218	55.0898
ABI2 + RCAR12	0.03	300017	386588	331962	3.595	3.75	3.61	83454	103090	91956.2	21.2258	26.22	23.3882
ABI2 + RCAR12	0.1	817027	831442	745208	3.434	3.391	3.304	237923	245191	225547	60.5135	62.362	57.3659
ABI2 + RCAR12	0.3	1550000	1370000	1630000	3.143	2.984	3.155	493159	459115	516640	125.431	116.772	131.403
ABI2 + RCAR12	1	1170000	1430000	1300000	2.365	2.364	2.358	494715	604907	551315	125.826	153.853	140.222
ABI2 + RCAR13	0	25084	327451	782183	4.143	3.577	3.244	6054.55	91543.5	241117	1.53992	23.2832	61.3259
ABI2 + RCAR13	0.03	708131	826790	794782	3.268	3.393	3.283	216686	243675	242090	55.1122	61.9766	61.5734
ABI2 + RCAR13	0.1	1060000	1140000	1070000	3.216	3.287	3.189	329602	346821	335528	83.8313	88.2107	85.3386
ABI2 + RCAR13	0.3	1290000	1390000	1170000	3.064	3.088	3.082	421018	450130	379624	107.082	114.486	96.5538
ABI2 + RCAR13	1	821884	886537	969422	2.345	2.442	2.386	350484	363037	406296	89.1423	92.3352	103.338
HAB1 + ev	0	18538	48240	19459	2.705	2.685	3.025	6853.23	17966.5	6432.73	0.657859	1.72465	0.617494
ABI1 + ev	0	10990	72574	43893	3.184	2.828	3.396	3451.63	25662.7	12924.9	0.246315	1.83134	0.922347
ABI2 + ev	0	12363	9070	18536	3.113	3.127	3.765	3971.41	2900.54	4923.24	1.01009	0.737727	1.25218

## Sheet: SD Fig. 3G-H
		Phosphatase activity (RFU/min)
SAMPLE	REP	0	0.001	0.003	0.01	0.03	0.1	0.3	1	3	10	30	100	625	ABA (µM)
ABI1 + RCAR12	A	2373381	2456051	2486457	2373943	2297490	1928128	1406851	897399	621928	449891	409687	396760	367701
ABI1 + RCAR12	B	2203931	2158615	2167996	2046975	2168404	1790125	1328397	877253	561031	413972	351413	364493	334909
ABI1 + RCAR12	C	2195884	2168669	2170806	2227624	2194310	1799760	1362437	896513	568182	410593	359851	330299	344021
ABI2 + RCAR12	A	3402365	3369844	3436840	3364203	3238900	2690437	2055171	1280584	761447	505994	394940	413928	388040
ABI2 + RCAR12	B	3288350	3026001	3258226	2945421	3123053	2550299	2040425	1232612	752951	467300	374846	383026	379157
ABI2 + RCAR12	C	3237678	3062419	3054229	3222025	3286454	2700563	1949924	1250963	765294	502378	386316	390581	363422
HAB1 + RCAR12	A	2516516	2410546	2470193	2246651	2168638	1603193	1075197	580637	356131	237338	193228	194374	176551
HAB1 + RCAR12	B	2498151	2282854	2321407	2067321	2117869	1533376	1007571	537037	338557	230503	184304	196093	187557
HAB1 + RCAR12	C	2336576	2332803	2301132	2244328	2173284	1562534	1072521	571756	321997	227478	198103	195212	179351
ABI1 + RCAR13	A	2399913	2421078	2351062	2044476	1719366	1150094	753263	587128	494425	425950	448990	449060	461672
ABI1 + RCAR13	B	2197474	2160629	2049849	1834588	1732182	1124791	783259	597225	498813	455763	445297	469179	467738
ABI1 + RCAR13	C	2417463	2184474	2108818	2174609	1758012	1185121	767421	570800	480901	445559	461879	441194	451628
ABI2 + RCAR13	A	3385982	3143278	2992526	2975021	2412069	1650215	1090438	796831	679740	579463	562482	607560	566512
ABI2 + RCAR13	B	3406178	3331628	3164934	3111422	2382603	1751568	1136628	818846	661110	595166	577381	596134	616463
ABI2 + RCAR13	C	3423888	3168213	3060788	2926062	2432653	1633868	1111494	743269	657984	582810	566416	594457	609491
HAB1 + RCAR13	A	2097322	2010900	1864875	1492671	959504	532918	335210	241401	221704	199107	190547	190790	192978
HAB1 + RCAR13	B	2361771	2328951	1998759	1603991	1137971	593815	365228	256374	228784	214731	212766	204419	203619
HAB1 + RCAR13	C	2179578	2234066	1895422	1640766	1159012	588497	344622	268937	228840	211469	197872	197884	212050
		Phosphatase Inhibition
SAMPLE	REP	0	0.001	0.003	0.01	0.03	0.1	0.3	1	3	10	30	100	625	ABA (µM)
ABI1 + RCAR12	A	-0.0605855	-0.103894	-0.119823	-0.06088	-0.0208282	0.172671	0.445755	0.712643	0.856956	0.947081	0.968143	0.974915	0.990139
ABI1 + RCAR12	B	0.028185	0.0519248	0.0470104	0.11041	0.0467966	0.244967	0.486855	0.723197	0.888858	0.965898	0.998671	0.991819	1.00732
ABI1 + RCAR12	C	0.0324006	0.0466578	0.0455383	0.0157728	0.0332252	0.23992	0.469022	0.713108	0.885112	0.967669	0.994251	1.00973	1.00254
ABI2 + RCAR12	A	-0.0316787	-0.0205892	-0.0434345	-0.0186656	0.0240621	0.211085	0.427708	0.691839	0.868862	0.95597	0.993839	0.987364	0.996192
ABI2 + RCAR12	B	0.00719989	0.0966597	0.017472	0.124137	0.0635654	0.258872	0.432737	0.708197	0.871759	0.969165	1.00069	0.997902	0.999221
ABI2 + RCAR12	C	0.0244788	0.0842413	0.0870341	0.0298164	0.00784642	0.207633	0.463597	0.701939	0.86755	0.957203	0.99678	0.995326	1.00459
HAB1 + RCAR12	A	-0.0291292	0.0175689	-0.00871591	0.0897928	0.124171	0.373347	0.60602	0.823959	0.922892	0.975241	0.994679	0.994174	1.00203
HAB1 + RCAR12	B	-0.0210362	0.0738392	0.0568499	0.168819	0.146543	0.404113	0.635821	0.843172	0.930636	0.978253	0.998611	0.993416	0.997178
HAB1 + RCAR12	C	0.0501654	0.051828	0.0657845	0.0908165	0.122124	0.391264	0.607199	0.827872	0.937934	0.979586	0.992531	0.993805	1.00079
ABI1 + RCAR13	A	-0.0328177	-0.0440881	-0.00680463	0.156452	0.329573	0.63271	0.844022	0.932489	0.981853	1.01832	1.00605	1.00601	0.999294
ABI1 + RCAR13	B	0.0749808	0.0946008	0.153591	0.268217	0.322748	0.646184	0.828049	0.927112	0.979516	1.00244	1.00801	0.995296	0.996064
ABI1 + RCAR13	C	-0.0421631	0.0819033	0.12219	0.0871564	0.308994	0.614058	0.836483	0.941183	0.989054	1.00787	0.999184	1.0102	1.00464
ABI2 + RCAR13	A	0.00689754	0.0933349	0.147024	0.153258	0.35375	0.625079	0.82444	0.929006	0.970707	1.00642	1.01247	0.996413	1.01103
ABI2 + RCAR13	B	-0.000295124	0.0262553	0.0856222	0.10468	0.364244	0.588983	0.807989	0.921165	0.977342	1.00083	1.00716	1.00048	0.993242
ABI2 + RCAR13	C	-0.00660242	0.0844545	0.122713	0.170695	0.346419	0.630901	0.816941	0.948081	0.978455	1.00523	1.01107	1.00108	0.995725
HAB1 + RCAR13	A	0.0574965	0.100492	0.173141	0.358317	0.623573	0.835804	0.934166	0.980837	0.990636	1.00188	1.00614	1.00602	1.00493
HAB1 + RCAR13	B	-0.0740697	-0.0577414	0.106533	0.302934	0.534784	0.805507	0.919231	0.973387	0.987114	0.994105	0.995083	0.999235	0.999634
HAB1 + RCAR13	C	0.0165732	-0.0105351	0.157944	0.284638	0.524315	0.808153	0.929483	0.967137	0.987086	0.995728	1.00249	1.00249	0.995439
