# Supplementary material for: Rebuilding core abscisic acid signaling pathways of Arabidopsis in yeast
Source: EMBO J. 2019 Aug 1;38(17):e101859. doi: 10.15252/embj.2019101859 (PMC6717914; doi:10.15252/embj.2019101859)
Supplement: Supplementary file 7 — Source Data for Figure 4 [file EMBJ-38-e101859-s006.zip]

Archive with 5 entries (4 files):
- Fig_4_Source_Data.xlsx
- Figure_4_Source_Data.pdf
- __MACOSX/
- __MACOSX/._Fig_4_Source_Data.xlsx
- __MACOSX/._Figure_4_Source_Data.pdf
