# Supplementary material for: Rebuilding core abscisic acid signaling pathways of Arabidopsis in yeast
Source: EMBO J. 2019 Aug 1;38(17):e101859. doi: 10.15252/embj.2019101859 (PMC6717914; doi:10.15252/embj.2019101859)
Supplement: Supplementary file 7 — Source Data for Figure 4 [file EMBJ-38-e101859-s006.zip › Fig_4_Source_Data.xlsx]

## Sheet: SD Fig 4B
		Abs600												LUC activity												rcps												x-fold to control
		Rep 1-			Rep 2-			Rep 3-			Rep 4-			Rep 1-			Rep 2-			Rep 3-			Rep 4-			Rep 1-			Rep 2-			Rep 3-			Rep 4-			Rep 1-			Rep 2-			Rep 3-			Rep 4-
PLATE	Sample	-1	-2	-3	-1	-2	-3	-1	-2	-3	-1	-2	-3	-1	-2	-3	-1	-2	-3	-1	-2	-3	-1	-2	-3	-1	-2	-3	-1	-2	-3	-1	-2	-3	-1	-2	-3	-1	-2	-3	-1	-2	-3	-1	-2	-3	-1	-2	-3
1	ABF2+ SnRK2.1	0.392	0.387	0.348	0.304	0.349	0.333	0.37	0.32	0.328	0.336	0.331	0.36	467609	457294	307645	288939	378153	253581	264957	285511	221899	240443	295209	284877	1.19288e+06	1.18164e+06	884037	950457	1.08353e+06	761505	716100	892222	676521	715604	891870	791325	182.702	180.98	135.4	145.573	165.954	116.632	109.678	136.653	103.616	109.602	136.599	121.2
1	ABF2+ SnRK2.2	0.469	0.468	0.449	0.324	0.338	0.299	0.394	0.399	0.404	0.406	0.387	0.432	8833	7928	4630	6534	14029	6443	4306	5713	3907	4085	5011	6310	18833.7	16940.2	10311.8	20166.7	41505.9	21548.5	10928.9	14318.3	9670.79	10061.6	12948.3	14606.5	2.88458	2.59457	1.57936	3.08874	6.35707	3.30038	1.67388	2.193	1.48118	1.54104	1.98317	2.23714
1	ABF2+ SnRK2.3	0.376	0.384	0.359	0.387	0.361	0.361	0.394	0.381	0.421	0.376	0.401	0.403	3287	3218	2158	1719	2520	1685	1826	2830	1769	1618	2616	2497	8742.02	8380.21	6011.14	4441.86	6980.61	4667.59	4634.52	7427.82	4201.9	4303.19	6523.69	6196.03	1.33893	1.28352	0.92067	0.680318	1.06915	0.714891	0.709825	1.13765	0.643565	0.659079	0.999172	0.948987
1	ABF2+ SnRK2.4	0.306	0.284	0.281	0.261	0.24	0.256	0.231	0.263	0.272	ng	ng	ng	877696	806268	458023	316891	499121	289362	311527	454671	278353	ng	ng	ng	2.86829e+06	2.83897e+06	1.62998e+06	1.21414e+06	2.07967e+06	1.13032e+06	1.3486e+06	1.72879e+06	1.02336e+06				439.308	434.818	249.648	185.959	318.523	173.12	206.553	264.782	156.738
1	ABF2+ SnRK2.5	0.366	0.361	0.316	0.31	0.277	0.282	0.277	0.296	0.3	0.302	0.333	0.33	560611	685619	321946	348141	486343	305876	265747	430157	234093	240794	414724	397599	1.53172e+06	1.89922e+06	1.01882e+06	1.12304e+06	1.75575e+06	1.08467e+06	959375	1.45323e+06	780310	797331	1.24542e+06	1.20485e+06	234.6	290.886	156.042	172.005	268.912	166.128	146.938	222.578	119.513	122.12	190.749	184.535
1	ABF2+ ev	0.479	0.481	0.453	0.454	0.46	0.437	0.42	0.435	0.436	0.389	0.433	0.433	4245	4170	3241	2013	2600	2206	3075	4079	3005	1788	2385	2093	8862.21	8669.44	7154.53	4433.92	5652.17	5048.05	7321.43	9377.01	6892.2	4596.4	5508.08	4833.72	1.35734	1.32782	1.09579	0.679102	0.86569	0.773163	1.12135	1.43619	1.05561	0.703987	0.843621	0.740335
2	ABF2+ OST1	0.361	0.347	0.319	0.268	0.284	0.261	0.25	0.282	0.263	0.245	0.332	0.346	20355	50879	33175	39045	54764	34585	32231	39616	28388	22584	37465	34643	56385	146625	103997	145690	192831	132510	128924	140482	107939	92179.6	112846	100124	11.0285	28.6789	20.3411	28.496	37.7164	25.9179	25.2166	27.4773	21.1121	18.0297	22.072	19.5836
2	ABF2+ SnRK2.7	0.47	0.468	0.425	0.417	0.409	0.404	0.413	0.418	0.428	0.41	0.41	0.419	2088	3405	1656	2181	3106	2083	2098	2963	2064	1737	3071	2943	4442.55	7275.64	3896.47	5230.22	7594.13	5155.94	5079.9	7088.52	4822.43	4236.59	7490.24	7023.87	0.868932	1.42306	0.762122	1.02299	1.48536	1.00847	0.993593	1.38646	0.943233	0.828646	1.46504	1.37382
2	ABF2+ SnRK2.8	0.431	0.405	0.382	0.387	0.381	0.351	0.39	0.407	0.391	0.389	0.392	0.41	2629	2950	1309	2632	4164	2335	2285	3368	2240	2155	3550	3734	6099.77	7283.95	3426.7	6801.03	10929.1	6652.42	5858.97	8275.18	5728.9	5539.85	9056.12	9107.32	1.19307	1.42469	0.670239	1.33023	2.13766	1.30117	1.14597	1.61857	1.12053	1.08355	1.77131	1.78133
2	ABF2+ SnRK2.9	0.458	0.419	0.392	0.385	0.38	0.373	0.43	0.422	0.402	0.38	0.381	0.401	4887	4890	1921	2174	3098	1978	2661	4005	2497	1901	2799	3059	10670.3	11670.6	4900.51	5646.75	8152.63	5302.95	6188.37	9490.52	6211.44	5002.63	7346.46	7628.43	2.08704	2.2827	0.958505	1.10447	1.5946	1.03722	1.2104	1.85628	1.21491	0.97848	1.43692	1.49207
2	ABF2+ SnRK2.10	0.4	0.351	0.333	0.339	0.335	0.313	0.321	0.34	0.333	0.377	0.355	0.384	114631	105547	44079	114866	181731	115507	75474	116865	69895	58845	98927	105179	286578	300704	132369	338838	542481	369032	235121	343721	209895	156088	278668	273904	56.0525	58.8155	25.8905	66.2743	106.105	72.1801	45.9881	67.2293	41.054	30.5296	54.5054	53.5736
2	ABF2+ ev	0.419	0.408	0.401	0.408	0.379	0.382	0.428	0.439	0.434	0.421	0.407	0.444	2589	2799	2114	1741	2062	1635	2238	3021	2248	1424	1846	1707	6179	6860.29	5271.82	4267.16	5440.63	4280.1	5228.97	6881.55	5179.72	3382.42	4535.63	3844.59	1.20857	1.34183	1.03113	0.834626	1.06415	0.837158	1.02275	1.34598	1.01312	0.661578	0.887137	0.751976
ev	empty vector
ng	no growth
[truncated: 2 more columns]

## Sheet: SD Fig 4C
	LUC activity						Abs600						rcps						MEAN	SD
SAMPLE	1-1	1-2	2-1	2-2	3-1	3-2	1-1	1-2	2-1	2-2	3-1	3-2	1-1	1-2	2-1	2-2	3-1	3-2
ABF1 + ev	1876	1721	2366	2316	2622	2767	0.435	0.451	0.382	0.513	0.354	0.46	4312.64	3815.96	6193.72	4514.62	7406.78	6015.22	5376.49	1378.97
ABF2 + ev	4376	4501	4636	5187	5470	5583	0.363	0.457	0.473	0.465	0.346	0.428	12055.1	9849.02	9801.27	11154.8	15809.2	13044.4	11952.3	2270.06
ABF3 + ev	1432	1606	1161	1302	1117	1346	0.445	0.425	0.341	0.447	0.417	0.496	3217.98	3778.82	3404.69	2912.75	2678.66	2713.71	3117.77	430.691
ABF4 + ev	2259	2156	2298	2371	2289	2251	0.417	0.536	0.342	0.346	0.352	0.489	5417.27	4022.39	6719.3	6852.6	6502.84	4603.27	5686.28	1192.31
ABF1 + SnRK2.1	20839	21065	23032	24243	34928	35454	0.191	0.225	0.139	0.181	0.244	0.228	109105	93622.2	165698	133939	143148	155500	133502	27565.7
ABF2 + SnRK2.1	328998	1020000	1200000	917311	1020000	734394	0.24	0.245	0.281	0.236	0.229	0.231	1370825	4.16327e+06	4.27046e+06	3.88691e+06	4.45415e+06	3.17919e+06	3.55413e+06	1.15865e+06
ABF3 + SnRK2.1	1968	2960	3312	3592	3931	2980	0.176	0.238	0.132	0.168	0.228	0.187	11181.8	12437	25090.9	21381	17241.2	15935.8	17211.3	5296.24
ABF4 + SnRK2.1	691628	4310000	5470000	4530000	3320000	3950000	0.192	0.214	0.239	0.219	0.207	0.211	3.60223e+06	2.01402e+07	2.2887e+07	2.06849e+07	1.60386e+07	1.87204e+07	1.70122e+07	6.94953e+06
ABF1 + SnRK2.2	1862	1726	1754	1867	1786	1777	0.348	0.314	0.323	0.324	0.325	0.346	5350.57	5496.82	5430.34	5762.35	5495.38	5135.84	5445.22	205.253
ABF2 + SnRK2.2	4011	4521	3656	3356	3342	3618	0.307	0.271	0.299	0.254	0.203	0.273	13065.1	16682.7	12227.4	13212.6	16463.1	13252.7	14150.6	1914.24
ABF3 + SnRK2.2	1644	1581	1401	1308	1501	1022	0.368	0.323	0.345	0.334	0.362	0.287	4467.39	4894.74	4060.87	3916.17	4146.41	3560.98	4174.42	460.733
ABF4 + SnRK2.2	1860	1847	1925	1744	1403	1513	0.357	0.265	0.276	0.279	0.299	0.291	5210.08	6969.81	6974.64	6250.9	4692.31	5199.31	5882.84	984.497
ABF1 + SnRK2.3	2087	2218	2393	2510	1973	1989	0.396	0.357	0.287	0.271	0.309	0.322	5270.2	6212.89	8337.98	9261.99	6385.11	6177.02	6940.87	1520.06
ABF2 + SnRK2.3	6808	7417	5723	6499	8125	8034	0.391	0.397	0.361	0.389	0.372	0.382	17411.8	18682.6	15853.2	16706.9	21841.4	21031.4	18587.9	2406.86
ABF3 + SnRK2.3	1182	1043	1502	1328	888	1065	0.387	0.351	0.363	0.351	0.364	0.332	3054.26	2971.51	4137.74	3783.48	2439.56	3207.83	3265.73	607.562
ABF4 + SnRK2.3	ng	ng	2405	2322	2463	2508	ng	ng	0.36	0.34	0.34	0.379			6680.56	6829.41	7244.12	6617.41	6842.87	281.873
ABF1 + SnRK2.4	11265	31869	43209	39318	30014	37739	0.25	0.191	0.227	0.236	0.113	0.141	45060	166853	190348	166602	265611	267652	183688	81974.1
ABF2 + SnRK2.4	460549	799015	763800	596548	444472	603940	0.189	0.171	0.18	0.152	0.113	0.145	2.43677e+06	4.6726e+06	4.24333e+06	3.92466e+06	3.93338e+06	4.1651e+06	3.89597e+06	765212
ABF3 + SnRK2.4	4826	6668	6583	6690	6207	6328	0.269	0.24	0.207	0.198	0.179	0.168	17940.5	27783.3	31801.9	33787.9	34676	37666.7	30609.4	7019.32
ABF4 + SnRK2.4	6280000	6370000	6680000	5790000	4750000	3460000	0.187	0.17	0.204	0.178	0.128	0.102	3.35829e+07	3.74706e+07	3.27451e+07	3.25281e+07	37109375	3.39216e+07	3.45596e+07	2.17971e+06
ABF1 + SnRK2.5	29450	27914	32429	29413	51221	36151	0.238	0.209	0.211	0.222	0.203	0.187	123739	133560	153692	132491	252320	193321	164854	49603.2
ABF2 + SnRK2.5	317483	326560	426640	446290	393660	354472	0.12	0.181	0.167	0.17	0.171	0.156	2.64569e+06	1.8042e+06	2.55473e+06	2.62524e+06	2.30211e+06	2.27226e+06	2.36737e+06	319227
ABF3 + SnRK2.5	4092	3840	5374	4984	5868	5450	0.2	0.23	0.193	0.187	0.205	0.174	20460	16695.7	27844.6	26652.4	28624.4	31321.8	25266.5	5533.02
ABF4 + SnRK2.5	2560000	2560000	2130000	2070000	1780000	1650000	0.201	0.129	0.171	0.167	0.155	0.169	1.27363e+07	1.9845e+07	1.24561e+07	1.23952e+07	1.14839e+07	9.76331e+06	1.31133e+07	3.47224e+06
ABF1 + SnRK2.10	24420	23354	26388	24775	23375	22652	0.176	0.156	0.218	0.227	0.188	0.2	138750	149705	121046	109141	124335	113260	126040	15481.2
ABF2 + SnRK2.10	195318	181512	155851	148951	132518	125744	0.248	0.219	0.2	0.193	0.198	0.195	787573	828822	779255	771767	669283	644841	746923	72761.4
ABF3 + SnRK2.10	19631	20327	13117	13647	15305	15494	0.245	0.228	0.221	0.217	0.186	0.161	80126.5	89153.5	59352.9	62889.4	82284.9	96236	78340.6	14527.1
ABF4 + SnRK2.10	1050000	1010000	1230000	1230000	890796	934749	0.248	0.222	0.223	0.204	0.17	0.197	4.23387e+06	4.54955e+06	5.5157e+06	6.02941e+06	5.23998e+06	4.74492e+06	5.05224e+06	666599
ng	no growth

## Sheet: SD Fig 4E
	LUC activity						Abs600						rcps						x-fold to control						MEAN	SD
SAMPLE	1-1	1-2	2-1	2-2	3-1	3-2	1-1	1-2	2-1	2-2	3-1	3-2	1-1	1-2	2-1	2-2	3-1	3-2	1-1	1-2	2-1	2-2	3-1	3-2
ABF2 + 504e	4140	4020	3517	3007	3023	3131	0.276	0.25	0.228	0.199	0.242	0.197	15000	16080	15425.4	15110.6	12491.7	15893.4	0.999987	1.07199	1.02835	1.00736	0.832772	1.05955	1	0.0866614
ABF2 + LII OST1wt	104164	80615	68231	61462	58738	64015	0.157	0.144	0.174	0.182	0.165	0.165	663465	559826	392132	337703	355988	387970	44.2304	37.3213	26.1418	22.5133	23.7322	25.8643	29.9672	8.75701
ABF2 + LII OST1d348	330126	441891	355357	304464	351134	349325	0.295	0.261	0.203	0.243	0.196	0.204	1.11907e+06	1.69307e+06	1.75053e+06	1.25294e+06	1791500	1.71238e+06	74.6038	112.87	116.7	83.5282	119.432	114.157	103.549	19.3043
ABF2 + LII OST1d331	363388	535729	467300	463812	565281	674610	0.252	0.282	0.235	0.232	0.303	0.28	1.44202e+06	1.89975e+06	1.98851e+06	1.99919e+06	1.86561e+06	2.40932e+06	96.1332	126.648	132.566	133.278	124.373	160.619	128.936	20.6782
ABF2 + LII OST1d320	602921	640726	436926	456858	498288	522015	0.144	0.14	0.15	0.154	0.131	0.129	4.18695e+06	4.57661e+06	2.91284e+06	2.96661e+06	3.80373e+06	4.04663e+06	279.127	305.104	194.187	197.772	253.579	269.772	249.923	45.0142

## Sheet: SD Fig. 4F
Summed fragment ion intensities of 3xFLAG:SnRK2s yeast samples
Peptide Sequence	SnRK2.3_1	SnRK2.3_2	SnRK2.3_3	SnRK2.3_4	SnRK2.4_1	SnRK2.4_2	SnRK2.4_3	SnRK2.4_4	OST1_1	OST1_2	OST1_3	OST1_4
STVGTPAYIAPEVLLK									12744053620	13270657325	13482270280	6725490051
S(ph)TVGTPAYIAPEVLLK									8443046	5681044	6521963	4706687
STVGT(ph)PAYIAPEVLLK									1263299	1483817	1617605	733533
STVGTPAYIAPEVLLR	20444758799	29987999634	45524723708	34794157813
S(ph)TVGTPAYIAPEVLLR	1873915	956054	1369656	1151326
STVGT(ph)PAYIAPEVLLR	3716900	4597202	6307554	4893832
STVGTPAYIAPEVLSR					21010190175	36859475375	32633981667	25261680088
S(ph)TVGTPAYIAPEVLSR					148463564	146500153	190674421	66516962
STVGT(ph)PAYIAPEVLSR					16327374	20483275	27870700	9449124
	phosphopeptide normalized to unmodified form
	SnRK2.3_1	SnRK2.3_2	SnRK2.3_3	SnRK2.3_4	SnRK2.4_1	SnRK2.4_2	SnRK2.4_3	SnRK2.4_4	OST1_1	OST1_2	OST1_3	OST1_4
KSTV_norm (ph/um)	9.16575e-05	3.18812e-05	3.0086e-05	3.30896e-05	0.00706626	0.00397456	0.00584282	0.00263312	0.000662509	0.000428091	0.000483744	0.000699828
GTP_norm (ph/um)	0.000181802	0.000153301	0.000138552	0.000140651	0.000777117	0.000555713	0.000854039	0.00037405	9.91285e-05	0.000111812	0.00011998	0.000109068
	MEAN			SD
	SnRK2.3	SnRK2.4	OST1	SnRK2.3	SnRK2.4	OST1
K pST V (S175/176 in OST1)	4.66786e-05	0.00487919	0.000568543	3.00113e-05	0.00196427	0.000132895
GpTP (T179 in OST1)	0.000153577	0.00064023	0.000109997	1.99128e-05	0.000217905	8.60126e-06

## Sheet: SD Fig 4G
	LUC activity						Abs600						rcps						x-fold to control						MEAN	SD
SAMPLE	1-1	1-2	2-1	2-2	3-1	3-2	1-1	1-2	2-1	2-2	3-1	3-2	1-1	1-2	2-1	2-2	3-1	3-2	1-1	1-2	2-1	2-2	3-1	3-2
ABF2 + OST1 + ABI1 D177A	55463	61090	51638	55468	46963	45174	0.369	0.361	0.339	0.316	0.344	0.362	150306	169224	152324	175532	136520	124790	0.992451	1.11736	1.00578	1.15901	0.901425	0.823971	1	0.126374
ABF2 + OST1 + ABI1	4273	3834	5962	5896	4438	4423	0.406	0.397	0.283	0.304	0.381	0.398	10524.6	9657.43	21067.1	19394.7	11648.3	11113.1	0.0694927	0.0637667	0.139103	0.128061	0.0769121	0.073378	0.0917856	0.0328541
ABF2 + OST1 + ABI2	5290	5343	5227	4875	5699	5338	0.375	0.377	0.381	0.385	0.381	0.416	14106.7	14172.4	13719.2	12662.3	14958	12831.7	0.0931443	0.0935785	0.0905857	0.0836076	0.0987656	0.0847261	0.0907346	0.00574994
ABF2 + OST1 + HAB1	4243	4218	2946	2923	3227	2922	0.371	0.351	0.364	0.37	0.367	0.35	11436.7	12017.1	8093.41	7900	8792.92	8348.57	0.0755146	0.0793472	0.0534396	0.0521626	0.0580584	0.0551244	0.0622745	0.0119665
ABF2 + OST1 + HAB2	5324	5336	3382	3417	5193	5697	0.399	0.418	0.395	0.369	0.426	0.446	13343.4	12765.6	8562.03	9260.16	12190.1	12773.5	0.0881043	0.0842891	0.0565339	0.0611436	0.0804898	0.0843419	0.0758171	0.0134493
ABF2 + OST1 + HAI1	7543	7475	11252	9823	12835	12676	0.42	0.426	0.423	0.4	0.409	0.415	17959.5	17546.9	26600.5	24557.5	31381.4	30544.6	0.118584	0.11586	0.175639	0.16215	0.207207	0.201682	0.16352	0.0395078
ABF2 + OST1 + HAI2	6184	6276	5260	4798	4001	2974	0.436	0.425	0.379	0.391	0.409	0.37	14183.5	14767.1	13878.6	12271.1	9782.4	8037.84	0.0936516	0.0975048	0.0916386	0.0810244	0.0645918	0.0530727	0.0802473	0.0178405
ABF2 + OST1 + HAI3	17817	18735	15307	14890	17560	16784	0.379	0.368	0.366	0.355	0.379	0.381	47010.6	50910.3	41822.4	41943.7	46332.5	44052.5	0.310404	0.336154	0.276147	0.276948	0.305927	0.290872	0.299409	0.0229435
ABF2 + OST1 + PP2CA	10007	10209	12990	12808	13329	14492	0.378	0.383	0.387	0.361	0.399	0.435	26473.5	26655.4	33565.9	35479.2	33406	33314.9	0.174801	0.176002	0.221631	0.234264	0.220575	0.219974	0.207875	0.0257025
ABF2 + OST1 + AHG1	32111	30478	32930	36127	40275	36843	0.322	0.296	0.339	0.376	0.352	0.36	99723.6	102966	97138.6	96082.4	114418	102342	0.658461	0.679872	0.641393	0.634419	0.755483	0.675748	0.674229	0.0436992
ABF2+SnRK2.4+ABI1D177A	508281	564766	703860	812277	722618	666045	0.203	0.226	0.238	0.249	0.257	0.24	2.50385e+06	2.49896e+06	2.95739e+06	3.26216e+06	2.81174e+06	2.77519e+06	0.893737	0.891994	1.05563	1.16441	1.00364	0.99059	1	0.103136
ABF2+SnRK2.4+ABI1	103766	109408	115166	103537	100671	95099	0.304	0.322	0.367	0.369	0.414	0.403	341336	339776	313804	280588	243167	235978	0.121838	0.121282	0.112011	0.100155	0.0867972	0.0842311	0.104386	0.0166233
ABF2+SnRK2.4+ABI2	80628	69915	ng	108564	81082	90185	0.242	0.145	ng	0.343	0.236	0.304	333174	482172		316513	343568	296661	0.118925	0.172109		0.112978	0.122635	0.105892	0.126508	0.0262682
ABF2+SnRK2.4+HAB1	89938	65788	66752	51728	58762	65620	0.332	0.147	0.269	0.297	0.267	0.259	270898	447537	248149	174168	220082	253359	0.0966956	0.159746	0.0885755	0.0621686	0.0785574	0.0904354	0.0960298	0.0334634
ABF2+SnRK2.4+HAB2	84224	84413	102730	106244	85193	103812	0.406	0.41	0.242	0.38	0.388	0.377	207448	205885	424504	279589	219570	275363	0.0740477	0.0734898	0.151525	0.0997982	0.0783744	0.0982897	0.0959208	0.0296712
ABF2+SnRK2.4+HAI1	547455	533766	357973	353571	398985	358277	0.208	0.212	0.206	0.325	0.268	0.345	2.632e+06	2.51776e+06	1.73773e+06	1.08791e+06	1488750	1.03848e+06	0.939479	0.898704	0.620276	0.388325	0.531402	0.370682	0.624811	0.246287
ABF2+SnRK2.4+HAI2	392750	375051	489039	590309	368789	317132	0.279	0.265	0.351	0.351	0.387	0.191	1.40771e+06	1.41529e+06	1.39327e+06	1.68179e+06	952943	1.66038e+06	0.502474	0.50518	0.497323	0.600308	0.340149	0.592664	0.50635	0.0938072
ABF2+SnRK2.4+HAI3	312939	325825	287181	585944	610233	522059	0.181	0.182	0.143	0.286	0.291	0.237	1.72894e+06	1.79025e+06	2.00826e+06	2.04876e+06	2.09702e+06	2.20278e+06	0.617139	0.63902	0.716839	0.731294	0.748522	0.786272	0.706514	0.0654064
ABF2+SnRK2.4+PP2CA	413985	525111	328344	507243	711230	123496	0.229	0.324	0.153	0.185	0.256	0.125	1.80779e+06	1.62071e+06	2.14604e+06	2.74185e+06	2.77824e+06	987968	0.645284	0.578506	0.766019	0.978692	0.991681	0.352651	0.718805	0.246329
ABF2+SnRK2.4+AHG1	418536	250711	438984	ng	576228	443887	0.169	0.135	0.218	ng	0.255	0.259	2.47654e+06	1.85712e+06	2.01369e+06		2.25972e+06	1.71385e+06	0.883991	0.66289	0.718777		0.806596	0.611751	0.736801	0.109501
ng	no growth
