# Supplementary material for: Rebuilding core abscisic acid signaling pathways of Arabidopsis in yeast
Source: EMBO J. 2019 Aug 1;38(17):e101859. doi: 10.15252/embj.2019101859 (PMC6717914; doi:10.15252/embj.2019101859)
Supplement: Supplementary file 8 — Source Data for Figure 5 [file EMBJ-38-e101859-s007.xlsx]

## Sheet: SD Fig 5A-B
		Abs600						LUC-activity						rcps						x-fold to control
SAMPLE	ABA CONC (µM)	-1	-2	-3	-4	-5	-6	-1	-2	-3	-4	-5	-6	-1	-2	-3	-4	-5	-6	-1	-2	-3	-4	-5	-6	MEAN	SD
ABF2 + ev + ABI1 + RCAR11	0	0.368	0.321	0.309	0.32	0.293	0.277	3473	3270	3457	3075	3165	2926	9437.5	10186.9	11187.7	9609.38	10802	10563.2	0.916459	0.989234	1.08642	0.93315	1.04897	1.02577	1	0.0664742
ABF2 + ev + ABI1 + RCAR11	0.1	0.323	0.291	0.266	0.292	0.314	0.315	3287	3590	3293	3054	3366	2838	10176.5	12336.8	12379.7	10458.9	10719.7	9009.52	0.938196	1.13736	1.14132	0.964234	0.988282	0.830612	1	0.120637
ABF2 + ev + ABI1 + RCAR11	0.3	0.319	0.266	0.28	0.319	0.289	0.313	3415	3881	3720	3355	3164	2787	10705.3	14590.2	13285.7	10517.2	10948.1	8904.15	0.931563	1.26962	1.1561	0.915196	0.952688	0.774827	1	0.179934
ABF2 + ev + ABI1 + RCAR11	1	0.303	0.255	0.253	0.3	0.301	0.308	3449	3873	3742	3033	3057	2764	11382.8	15188.2	14790.5	10110	10156.1	8974.03	0.967356	1.29075	1.25695	0.859185	0.863107	0.762646	1	0.222051
ABF2 + ev + ABI1 + RCAR11	3	0.27	0.323	0.303	0.292	0.304	0.32	3534	4399	4109	3399	3242	3105	13088.9	13619.2	13561.1	11640.4	10664.5	9703.12	1.08656	1.13058	1.12575	0.966315	0.885298	0.805493	1	0.136001
ABF2 + ev + ABI1 + RCAR11	10	0.29	0.272	0.286	0.287	0.31	0.3	3825	4214	3692	3499	3299	3591	13189.7	15492.6	12909.1	12191.6	10641.9	11970	1.03591	1.21678	1.01387	0.957522	0.835809	0.940114	1	0.127141
ABF2 + ev + ABI1 + RCAR11	30	0.319	0.3	0.329	0.313	0.315	0.327	2654	3928	4665	3260	3162	3162	8319.75	13093.3	14179.3	10415.3	10038.1	9669.72	0.759614	1.19545	1.29461	0.950947	0.916504	0.882871	1	0.202918
ABF2 + ev + ABI1 + RCAR11	100	0.327	0.289	0.323	0.325	0.313	0.314	2707	3755	3112	3605	3279	3335	8278.29	12993.1	9634.67	11092.3	10476	10621	0.787216	1.23557	0.916201	1.05481	0.996209	1.01	1	0.148935
ABF2 + SnRK2.1 + ABI1 + RCAR11	0	0.26	0.226	0.239	0.187	0.244	0.277	246005	250806	269896	259137	258824	265559	946173	1.10976e+06	1.12927e+06	1.38576e+06	1.06075e+06	958697	91.8812	107.767	109.662	134.569	103.008	93.0974	106.664	15.523
ABF2 + SnRK2.1 + ABI1 + RCAR11	0.1	0.246	0.188	0.175	0.195	0.249	0.259	399100	437038	440724	434890	430066	424763	1.62236e+06	2.32467e+06	2.51842e+06	2.23021e+06	1.72717e+06	1.64001e+06	149.569	214.317	232.18	205.609	159.233	151.197	185.351	36.2529
ABF2 + SnRK2.1 + ABI1 + RCAR11	0.3	0.249	0.198	0.192	0.186	0.201	0.225	589038	617829	600096	562840	657119	636922	2.36561e+06	3.12035e+06	3125500	3.02602e+06	3.26925e+06	2.83076e+06	205.853	271.528	271.977	263.32	284.486	246.329	257.249	28.1437
ABF2 + SnRK2.1 + ABI1 + RCAR11	1	0.211	0.178	0.152	0.163	0.174	0.221	817803	888521	890656	834460	895773	963733	3.87584e+06	4.99169e+06	5.85958e+06	5.11939e+06	5.14812e+06	4.36078e+06	329.384	424.212	497.969	435.064	437.506	370.596	415.789	58.6106
ABF2 + SnRK2.1 + ABI1 + RCAR11	3	0.195	0.172	0.189	0.185	0.19	0.232	892824	875883	873059	920500	1060000	1250000	4.57858e+06	5.09234e+06	4.61936e+06	4.97568e+06	5.57895e+06	5.38793e+06	380.086	422.735	383.471	413.05	463.13	447.273	418.29	33.3759
ABF2 + SnRK2.1 + ABI1 + RCAR11	10	0.21	0.172	0.177	0.23	0.186	0.207	933201	950926	898133	1100000	1230000	1120000	4.44381e+06	5.52864e+06	5.0742e+06	4.78261e+06	6.6129e+06	5.41063e+06	349.014	434.215	398.523	375.622	519.372	424.946	416.949	59.1865
ABF2 + SnRK2.1 + ABI1 + RCAR11	30	0.177	0.172	0.167	0.166	0.176	0.199	802995	839052	839281	834155	1030000	842353	4.53669e+06	4.87821e+06	5.02563e+06	5.02503e+06	5.85227e+06	4.23293e+06	414.212	445.393	458.853	458.798	534.328	386.477	449.677	50.2064
ABF2 + SnRK2.1 + ABI1 + RCAR11	100	0.153	0.188	0.213	0.193	0.198	0.211	736318	836868	956604	918657	1010000	894809	4.81254e+06	4.45143e+06	4.4911e+06	4.75988e+06	5.10101e+06	4.2408e+06	457.644	423.304	427.077	452.637	485.076	403.275	441.502	29.2703
ABF2 + SnRK2.4 + ABI1 + RCAR11	0	0.387	0.34	0.31	0.317	0.305	0.375	182473	212620	205431	171672	170113	142953	471506	625353	662681	541552	557748	381208	45.7872	60.7269	64.3518	52.5892	54.1619	37.0184	52.4392	9.95625
ABF2 + SnRK2.4 + ABI1 + RCAR11	0.1	0.277	0.276	0.289	0.283	0.285	0.385	223844	308737	288160	250078	254455	210429	808101	1.11861e+06	997093	883668	892825	546569	74.501	103.128	91.9247	81.4677	82.3119	50.3896	80.6204	17.8286
ABF2 + SnRK2.4 + ABI1 + RCAR11	0.3	0.286	0.32	0.271	0.32	0.3	0.362	398086	469630	431200	375771	363004	312591	1.39191e+06	1.46759e+06	1.59114e+06	1.17428e+06	1.21001e+06	863511	121.122	127.708	138.459	102.185	105.294	75.1415	111.651	22.4908
ABF2 + SnRK2.4 + ABI1 + RCAR11	1	0.359	0.27	0.226	0.311	0.3	0.306	776447	837502	696111	652258	649248	529058	2.16281e+06	3.10186e+06	3.08014e+06	2.09729e+06	2164160	1.72895e+06	183.803	263.608	261.762	178.236	183.918	146.932	203.043	48.1989
ABF2 + SnRK2.4 + ABI1 + RCAR11	3	0.23	0.262	0.271	0.288	0.255	0.28	1070000	1100000	944717	804596	798937	681816	4.65217e+06	4.19847e+06	3.48604e+06	2.79374e+06	3.13309e+06	2.43506e+06	386.195	348.531	289.389	231.919	260.089	202.143	286.378	70.1254
ABF2 + SnRK2.4 + ABI1 + RCAR11	10	0.256	0.198	0.238	0.242	0.202	0.21	1350000	1360000	1120000	993531	941236	857134	5.27344e+06	6.86869e+06	4.70588e+06	4105500	4.65958e+06	4.08159e+06	414.172	539.461	369.596	322.443	365.96	320.565	388.699	81.5993
ABF2 + SnRK2.4 + ABI1 + RCAR11	30	0.195	0.292	0.23	0.27	0.246	0.212	1370000	1360000	1100000	1000000	929756	840900	7.02564e+06	4.65753e+06	4.78261e+06	3.7037e+06	3.7795e+06	3.96651e+06	641.459	425.245	436.664	338.158	345.078	362.152	424.793	113.903
ABF2 + SnRK2.4 + ABI1 + RCAR11	100	0.233	0.25	0.184	0.251	0.199	0.238	1210000	1340000	943785	919318	735667	815673	5.19313e+06	5360000	5.12927e+06	3.66262e+06	3.69682e+06	3.4272e+06	493.836	509.704	487.763	348.294	351.546	325.906	419.508	85.756
ABF2 + SnRK2.5 + ABI1 + RCAR11	0	0.284	0.285	0.279	0.326	0.31	0.338	107668	107742	105455	90689	91880	89860	379113	378042	377975	278187	296387	265858	36.815	36.711	36.7045	27.0143	28.7816	25.817	31.9739	5.30943
ABF2 + SnRK2.5 + ABI1 + RCAR11	0.1	0.264	0.265	0.22	0.298	0.295	0.341	161207	171655	126915	137847	145864	150414	610633	647755	576886	462574	494454	441097	56.2958	59.7182	53.1847	42.6459	45.585	40.6659	49.6826	7.80153
ABF2 + SnRK2.5 + ABI1 + RCAR11	0.3	0.261	0.269	0.252	0.303	0.274	0.331	274784	283667	269453	249975	256711	271791	1.05281e+06	1.05452e+06	1.06926e+06	825000	936901	821121	91.6143	91.7632	93.0453	71.7904	81.5279	71.4528	83.5323	10.1131
ABF2 + SnRK2.5 + ABI1 + RCAR11	1	0.243	0.246	0.231	0.278	0.234	0.291	495881	506088	465228	420851	449133	464808	2.04066e+06	2.05727e+06	2.01397e+06	1.51385e+06	1.91937e+06	1.59728e+06	173.423	174.834	171.155	128.653	163.115	135.743	157.821	20.3811
ABF2 + SnRK2.5 + ABI1 + RCAR11	3	0.278	0.223	0.216	0.245	0.248	0.267	645924	609275	626957	541332	564880	605751	2.32347e+06	2.73217e+06	2.90258e+06	2.20952e+06	2.27774e+06	2.26873e+06	192.88	226.808	240.954	183.42	189.084	188.336	203.58	24.0823
ABF2 + SnRK2.5 + ABI1 + RCAR11	10	0.208	0.222	0.213	0.233	0.227	0.292	773536	737109	688067	596982	652986	717417	3.71892e+06	3.32031e+06	3.23036e+06	2.56215e+06	2.87659e+06	2.45691e+06	292.081	260.775	253.71	201.23	225.925	192.964	237.781	37.9898
ABF2 + SnRK2.5 + ABI1 + RCAR11	30	0.215	0.226	0.231	0.243	0.256	0.225	739868	671291	658369	627276	708882	749427	3.44125e+06	2.97031e+06	2.85008e+06	2.58138e+06	2.76907e+06	3.33079e+06	314.195	271.197	260.22	235.687	252.823	304.109	273.039	30.4327
ABF2 + SnRK2.5 + ABI1 + RCAR11	100	0.245	0.232	0.247	0.197	0.236	0.319	645225	695626	626369	564263	638069	708621	2.63357e+06	2.99839e+06	2.53591e+06	2.86428e+06	2.70368e+06	2.22138e+06	250.437	285.129	241.15	272.376	257.104	211.24	252.906	25.7502
ABF2 + OST1 + ABI1 + RCAR11	0	0.437	0.426	0.397	0.411	0.423	0.393	1795	6052	5863	4752	5048	4562	4107.55	14206.6	14768.3	11562	11933.8	11608.1	0.398877	1.37958	1.43412	1.12277	1.15887	1.12725	1.10358	0.370411
ABF2 + OST1 + ABI1 + RCAR11	0.1	0.421	0.4	0.387	0.384	0.403	0.364	2513	6908	7447	6813	6396	5966	5969.12	17270	19242.9	17742.2	15871	16390.1	0.550309	1.59217	1.77405	1.6357	1.46319	1.51105	1.42108	0.440007
ABF2 + OST1 + ABI1 + RCAR11	0.3	0.415	0.419	0.407	0.425	0.402	0.396	3723	8652	8175	7429	7034	7155	8971.08	20649.2	20086	17480	17497.5	18068.2	0.780651	1.79686	1.74786	1.52109	1.52261	1.57227	1.49022	0.366777
ABF2 + OST1 + ABI1 + RCAR11	1	0.375	0.372	0.385	0.399	0.389	0.408	6239	12808	12469	11326	10661	11510	16637.3	34430.1	32387	28386	27406.2	28210.8	1.4139	2.926	2.75237	2.41234	2.32908	2.39746	2.37186	0.52415
ABF2 + OST1 + ABI1 + RCAR11	3	0.375	0.375	0.374	0.382	0.371	0.383	12545	18624	18076	16438	15497	15629	33453.3	49664	48331.6	43031.4	41770.9	40806.8	2.77709	4.1228	4.01219	3.5722	3.46756	3.38753	3.55656	0.484259
ABF2 + OST1 + ABI1 + RCAR11	10	0.339	0.33	0.359	0.358	0.347	0.344	28408	32968	31233	28234	28027	27450	83799.4	99903	87000	78865.9	80769.5	79796.5	6.58154	7.8463	6.83291	6.19407	6.34357	6.26715	6.67759	0.618557
ABF2 + OST1 + ABI1 + RCAR11	30	0.334	0.291	0.289	0.285	0.33	0.331	46024	45281	43980	44374	41979	39087	137796	155605	152180	155698	127209	118088	12.5812	14.2071	13.8944	14.2156	11.6145	10.7817	12.8824	1.46067
ABF2 + OST1 + ABI1 + RCAR11	100	0.313	0.308	0.345	0.316	0.32	0.316	49550	56937	50436	47539	44429	48436	158307	184860	146191	150440	138841	153278	15.054	17.5791	13.9019	14.3059	13.2029	14.5759	14.77	1.51223
ABF2 + SnRK2.10 + ABI1 + RCAR11	0	0.342	0.38	0.386	0.352	0.357	0.326	25375	72432	66831	62741	66832	49168	74195.9	190611	173137	178241	187204	150822	7.20503	18.5099	16.8131	17.3087	18.1791	14.6461	15.4436	4.26026
ABF2 + SnRK2.10 + ABI1 + RCAR11	0.1	0.294	0.344	0.348	0.326	0.358	0.344	32403	91448	85885	76076	80477	70243	110214	265837	246796	233362	224796	204195	10.1609	24.5082	22.7528	21.5143	20.7245	18.8253	19.7477	5.07001
ABF2 + SnRK2.10 + ABI1 + RCAR11	0.3	0.361	0.341	0.318	0.324	0.339	0.3	46453	118621	107381	94021	98703	88633	128679	347862	337676	290188	291159	295443	11.1974	30.2705	29.3841	25.2518	25.3363	25.7091	24.5249	6.88235
ABF2 + SnRK2.10 + ABI1 + RCAR11	1	0.309	0.311	0.334	0.315	0.352	0.338	58283	140058	124946	118288	108182	101820	188618	450347	374090	375517	307335	301243	16.0295	38.2722	31.7915	31.9129	26.1185	25.6007	28.2875	7.58021
ABF2 + SnRK2.10 + ABI1 + RCAR11	3	0.331	0.324	0.299	0.293	0.341	0.317	83205	139457	134370	127375	118016	117346	251375	430423	449398	434727	346088	370177	20.8676	35.731	37.3062	36.0883	28.7301	30.7298	31.5755	6.22811
ABF2 + SnRK2.10 + ABI1 + RCAR11	10	0.337	0.322	0.296	0.299	0.318	0.304	114708	146334	153056	135050	119963	129603	340380	454453	517081	451672	377242	426326	26.7332	35.6924	40.6111	35.474	29.6283	33.4833	33.6037	4.89872
ABF2 + SnRK2.10 + ABI1 + RCAR11	30	0.297	0.297	0.286	0.301	0.298	0.303	131867	146600	136422	137046	139667	126637	443997	493603	477000	455302	468681	417944	40.538	45.0672	43.5513	41.5703	42.7918	38.1593	41.9463	2.42885
ABF2 + SnRK2.10 + ABI1 + RCAR11	100	0.324	0.288	0.301	0.307	0.304	0.27	133500	124904	123088	126636	120475	122275	412037	433694	408930	412495	396299	452870	39.1823	41.2418	38.8868	39.2258	37.6857	43.0653	39.8813	1.93476

## Sheet: SD Fig 5C
		Abs600						LUC activity						rcps						x-fold to control
SAMPLE	ABA CONC (µM)	1-1	1-2	2-1	2-2	3-1	3-2	1-1	1-2	2-1	2-2	3-1	3-2	1-1	1-2	2-1	2-2	3-1	3-2	-1	-2	-3	-4	-5	-6	MEAN	SD
ABF2 + OST1 + ev + ev	100	0.254	0.158	0.215	0.224	0.238	0.253	42564	38843	33808	34065	29625	27569	167575	245842	157247	152076	124475	108968	1.05152	1.54265	0.986715	0.954269	0.781074	0.683772	1	0.299104
ABF2 + OST1 + ABI1 + RCAR11	100	0.279	0.222	0.249	0.296	0.293	0.259	20872	20672	19742	18533	20381	18038	74810	93117.1	79285.1	62611.5	69559.7	69644.8	0.46943	0.584306	0.497511	0.392884	0.436484	0.437018	0.469605	0.0663023
ABF2 + SnRK2.1 + ev + ev	100	0.249	0.221	0.29	0.206	0.21	0.231	657770	656315	949659	696975	622044	574940	2.64165e+06	2.96975e+06	3.27469e+06	3.38337e+06	2.96211e+06	2.48892e+06	0.894438	1.00553	1.10878	1.14558	1.00295	0.842725	1	0.117426
ABF2 + SnRK2.1 + ABI1 + RCAR11	100	0.261	0.274	0.3	0.211	0.207	0.234	485854	538384	618880	495221	477410	464776	1.86151e+06	1.96491e+06	2.06293e+06	2.34702e+06	2.30633e+06	1.98622e+06	0.630291	0.665299	0.698491	0.79468	0.780902	0.672517	0.70703	0.0663838
ABF2 + SnRK2.4 + ev + ev	100	0.186	0.19	0.27	0.186	0.173	0.172	436876	401794	475054	309524	353110	372784	2.3488e+06	2.11471e+06	1.75946e+06	1.66411e+06	2.0411e+06	2.16735e+06	1.16512	1.049	0.872783	0.825483	1.01249	1.07512	1	0.128145
ABF2 + SnRK2.4 + ABI1 + RCAR11	100	0.246	0.261	0.283	0.245	0.204	0.178	345422	316471	362450	277602	266987	252659	1.40415e+06	1.21253e+06	1.28074e+06	1.13307e+06	1.30876e+06	1.41943e+06	0.696533	0.601479	0.635314	0.562061	0.649212	0.704112	0.641452	0.0546971
ABF2 + SnRK2.5 + ev + ev	100	0.234	0.26	0.27	0.219	0.192	0.241	403656	437770	409027	336225	350212	327888	1.72503e+06	1.68373e+06	1.51491e+06	1.53527e+06	1.82402e+06	1.36053e+06	1.07328	1.04759	0.942551	0.955218	1.13487	0.846497	1	0.104588
ABF2 + SnRK2.5 + ABI1 + RCAR11	100	0.243	0.199	0.208	0.228	0.261	0.224	346798	334674	375930	376519	475893	460908	1.42715e+06	1.68178e+06	1.80736e+06	1.6514e+06	1.82334e+06	2.05762e+06	0.887947	1.04637	1.1245	1.02747	1.13445	1.28022	1.08349	0.130945
ABF2 + SnRK2.10 + ev + ev	100	0.215	0.168	0.184	0.207	0.205	0.229	119099	107299	83696	82504	129907	116113	553949	638685	454870	398570	633693	507044	1.04295	1.20249	0.856411	0.750412	1.19309	0.954642	1	0.181715
ABF2 + SnRK2.10 + ABI1 + R11	100	0.19	0.177	0.19	0.214	0.196	0.221	66311	66579	102379	96516	106310	105383	349005	376153	538837	451009	542398	476846	0.657093	0.708205	1.0145	0.849143	1.02121	0.897787	0.857989	0.152047

## Sheet: SD Fig 5D-F
ng = no growth
				Abs600			LUC-activity			rcps			x-fold to control
SALMPE	REP	CONC	PLATE	-1	-2	-3	-1	-2	-3	-1	-2	-3	-1	-2	-3	MEAN	SD
ABF2+OST1+ABI1 WT+RCAR1	A	0	1	0.29	0.291	0.288	4768	5214	5070	16441.4	17917.5	17604.2	0.143914	0.156835	0.154092	0.151614	0.00680768
ABF2+OST1+ABI1 WT+RCAR1	A	0.1	1	0.259	0.261	0.247	6237	6883	6316	24081.1	26371.6	25570.9	0.198798	0.217707	0.211096	0.2092	0.00959621
ABF2+OST1+ABI1 WT+RCAR1	A	0.3	1	0.262	0.255	0.255	8425	8888	8461	32156.5	34854.9	33180.4	0.247491	0.268259	0.255372	0.257041	0.0104842
ABF2+OST1+ABI1 WT+RCAR1	A	1	1	0.264	0.24	0.245	12578	12722	12178	47643.9	53008.3	49706.1	0.325966	0.362668	0.340075	0.342903	0.0185135
ABF2+OST1+ABI1 WT+RCAR1	A	3	1	0.223	0.217	0.223	17577	16958	16037	78820.6	78147.5	71914.8	0.576523	0.571599	0.526011	0.558044	0.0278506
ABF2+OST1+ABI1 WT+RCAR1	A	10	1	0.214	0.238	0.213	21777	22615	20355	101762	95021	95563.4	0.835673	0.780318	0.784772	0.800255	0.0307541
ABF2+OST1+ABI1 WT+RCAR1	A	30	1	0.23	0.232	0.21	23331	22377	21493	101439	96452.6	102348	0.942494	0.896163	0.950935	0.929864	0.0294896
ABF2+OST1+ABI1 WT+RCAR1	A	100	1	0.229	0.236	0.247	21729	21398	20678	94886.5	90669.5	83716.6	1.16212	1.11047	1.02531	1.0993	0.0690817
ABF2+OST1+ABI1 WT+RCAR1	B	0	1	0.3	0.314	0.317	3676	3494	3155	12253.3	11127.4	9952.68	0.136478	0.123937	0.110853	0.123756	0.0128133
ABF2+OST1+ABI1 WT+RCAR1	B	0.1	1	0.267	0.285	0.301	4354	4274	4062	16307.1	14996.5	13495	0.156729	0.144132	0.129701	0.143521	0.013524
ABF2+OST1+ABI1 WT+RCAR1	B	0.3	1	0.27	0.292	0.313	5859	5371	5195	21700	18393.8	16597.4	0.203368	0.172383	0.155548	0.177099	0.0242564
ABF2+OST1+ABI1 WT+RCAR1	B	1	1	0.249	0.264	0.277	8448	7840	7632	33927.7	29697	27552.3	0.293639	0.257023	0.238461	0.263041	0.0280769
ABF2+OST1+ABI1 WT+RCAR1	B	3	1	0.231	0.24	0.256	10602	9210	9574	45896.1	38375	37398.4	0.374571	0.313189	0.305219	0.330993	0.0379494
ABF2+OST1+ABI1 WT+RCAR1	B	10	1	0.243	0.246	0.261	14778	11587	12065	60814.8	47101.6	46226.1	0.472567	0.366007	0.359204	0.399259	0.0635773
ABF2+OST1+ABI1 WT+RCAR1	B	30	1	0.243	0.244	0.258	16802	12583	12522	69144	51569.7	48534.9	0.559928	0.417611	0.393035	0.456858	0.090103
ABF2+OST1+ABI1 WT+RCAR1	B	100	1	0.264	0.261	0.261	16718	11983	11725	63325.8	45911.9	44923.4	0.617589	0.447759	0.438119	0.501156	0.10095
ABF2+OST1+ABI1D177A+RCAR1	A	0	1	0.239	0.226	0.217	26875	25889	25114	112448	114553	115733	0.984272	1.0027	1.01303	1	0.0145662
ABF2+OST1+ABI1D177A+RCAR1	A	0.1	1	0.204	0.2	0.21	21829	25664	26896	107005	128320	128076	0.883362	1.05933	1.05731	1	0.101017
ABF2+OST1+ABI1D177A+RCAR1	A	0.3	1	0.194	0.208	0.195	25668	25126	26653	132309	120798	136682	1.01831	0.929718	1.05197	1	0.0631493
ABF2+OST1+ABI1D177A+RCAR1	A	1	1	0.207	0.195	0.192	37226	22624	27385	179836	116021	142630	1.23039	0.793779	0.975835	1	0.219304
ABF2+OST1+ABI1D177A+RCAR1	A	3	1	0.201	0.202	0.192	32562	21469	27239	162000	106282	141870	1.18493	0.777386	1.03769	1	0.206367
ABF2+OST1+ABI1D177A+RCAR1	A	10	1	0.181	0.206	0.19	21754	19217	28850	120188	93286.4	151842	0.98699	0.766074	1.24694	1	0.240695
ABF2+OST1+ABI1D177A+RCAR1	A	30	1	0.201	0.208	0.193	17097	17967	29229	85059.7	86379.8	151446	0.790309	0.802575	1.40712	1	0.352626
ABF2+OST1+ABI1D177A+RCAR1	A	100	1	0.229	0.22	0.216	13262	13922	26731	57912.7	63281.8	123755	0.709282	0.77504	1.51568	1	0.447799
ABF2+OST1+ABI1D177A+RCAR1	B	0	1	0.247	0.245	0.24	21047	20834	23784	85210.5	85036.7	99100	0.949078	0.947142	1.10378	1	0.0898809
ABF2+OST1+ABI1D177A+RCAR1	B	0.1	1	0.223	0.22	0.213	21293	21726	25113	95484.3	98754.5	117901	0.917706	0.949136	1.13316	1	0.116384
ABF2+OST1+ABI1D177A+RCAR1	B	0.3	1	0.215	0.224	0.215	23023	22309	24388	107084	99593.8	113433	1.00356	0.93337	1.06306	1	0.0649206
ABF2+OST1+ABI1D177A+RCAR1	B	1	1	0.201	0.212	0.216	24232	22897	25502	120557	108005	118065	1.0434	0.934764	1.02183	1	0.0575165
ABF2+OST1+ABI1D177A+RCAR1	B	3	1	0.197	0.212	0.211	26573	23974	25239	134888	113085	119616	1.10086	0.922918	0.976221	1	0.0913241
ABF2+OST1+ABI1D177A+RCAR1	B	10	1	0.211	0.219	0.208	30386	25149	26463	144009	114836	127226	1.11904	0.892341	0.988621	1	0.113777
ABF2+OST1+ABI1D177A+RCAR1	B	30	1	0.226	0.222	0.226	33105	24889	25282	146482	112113	111867	1.18621	0.907887	0.9059	1	0.161268
ABF2+OST1+ABI1D177A+RCAR1	B	100	1	0.241	0.231	0.225	28720	21206	21744	119170	91800.9	96640	1.16222	0.895295	0.942489	1	0.142451
ABF2+OST1+ABI1 WT+RCAR8	A	0	2	0.315	0.305	0.289	2241	2210	2146	7114.29	7245.9	7425.61	0.0387197	0.0394361	0.0404141	0.0395233	0.000850547
ABF2+OST1+ABI1 WT+RCAR8	A	0.1	2	0.268	0.271	0.259	3911	4497	4663	14593.3	16594.1	18003.9	0.0660891	0.0751502	0.0815347	0.074258	0.00776136
ABF2+OST1+ABI1 WT+RCAR8	A	0.3	2	0.251	0.255	0.242	7950	7071	8076	31673.3	27729.4	33371.9	0.145292	0.127201	0.153084	0.141859	0.0132788
ABF2+OST1+ABI1 WT+RCAR8	A	1	2	0.217	0.22	0.221	13308	12521	11590	61327.2	56913.6	52443.4	0.258278	0.23969	0.220864	0.239611	0.018707
ABF2+OST1+ABI1 WT+RCAR8	A	3	2	0.218	0.213	0.213	17655	18397	15449	80986.2	86370.9	72530.5	0.408939	0.436129	0.366242	0.40377	0.035229
ABF2+OST1+ABI1 WT+RCAR8	A	10	2	0.219	0.225	0.202	21583	20883	21141	98552.5	92813.3	104658	0.500607	0.471454	0.531622	0.501228	0.0300889
ABF2+OST1+ABI1 WT+RCAR8	A	30	2	0.209	0.213	0.217	24637	22013	21840	117880	103347	100645	0.609576	0.534424	0.52045	0.554817	0.0479348
ABF2+OST1+ABI1 WT+RCAR8	A	100	2	0.246	0.252	0.234	19312	19442	19043	78504.1	77150.8	81380.3	0.512077	0.50325	0.530839	0.515389	0.0140895
ABF2+OST1+ABI1 WT+RCAR8	B	0	2	0.317	0.321	0.345	2186	2202	1894	6895.9	6859.81	5489.86	0.0452482	0.0450114	0.0360223	0.042094	0.00525956
ABF2+OST1+ABI1 WT+RCAR8	B	0.1	2	0.289	0.293	0.275	5158	4877	4620	17847.8	16645.1	16800	0.0962825	0.0897943	0.0906302	0.0922357	0.00352947
ABF2+OST1+ABI1 WT+RCAR8	B	0.3	2	0.25	0.241	0.253	9035	8822	9205	36140	36605.8	36383.4	0.201463	0.204059	0.202819	0.20278	0.00129877
ABF2+OST1+ABI1 WT+RCAR8	B	1	2	0.207	0.223	0.23	13838	14796	14422	66850.2	66349.8	62704.3	0.348523	0.345914	0.326908	0.340448	0.0117983
ABF2+OST1+ABI1 WT+RCAR8	B	3	2	0.209	0.218	0.233	16251	18542	18080	77756	85055	77596.6	0.411897	0.450563	0.411053	0.424504	0.0225712
ABF2+OST1+ABI1 WT+RCAR8	B	10	2	0.203	0.219	0.221	20508	22643	19982	101025	103393	90416.3	0.570885	0.584267	0.510938	0.555363	0.039051
ABF2+OST1+ABI1 WT+RCAR8	B	30	2	0.221	0.232	0.234	23738	23772	21707	107412	102466	92765	0.563539	0.537588	0.486694	0.529273	0.0390913
ABF2+OST1+ABI1 WT+RCAR8	B	100	2	0.236	0.261	0.253	19564	19746	20174	82898.3	75655.2	79739.1	0.564496	0.515173	0.542983	0.540884	0.0247279
ABF2+OST1+ABI1D177A+RCAR8	A	0	2	ng	0.285	0.276	ng	51479	51570		180628	186848		0.983074	1.01693	1	0.0239364
ABF2+OST1+ABI1D177A+RCAR8	A	0.1	2	ng	0.25	0.243	ng	57080	51833		228320	213305		1.034	0.965999	1	0.048084
ABF2+OST1+ABI1D177A+RCAR8	A	0.3	2	ng	0.249	0.237	ng	53855	52071		216285	219709		0.992147	1.00785	1	0.0111054
ABF2+OST1+ABI1D177A+RCAR8	A	1	2	ng	0.223	0.215	ng	53434	50585		239614	235279		1.00913	0.990871	1	0.0129103
ABF2+OST1+ABI1D177A+RCAR8	A	3	2	0.25	0.238	0.203	29245	55126	49840	116980	231622	245517	0.59069	1.16957	1.23974	1	0.356205
ABF2+OST1+ABI1D177A+RCAR8	A	10	2	0.25	0.234	0.227	36008	52900	50053	144032	226068	220498	0.731624	1.14834	1.12004	1	0.23285
ABF2+OST1+ABI1D177A+RCAR8	A	30	2	0.252	0.244	0.248	43024	53088	47576	170730	217574	191839	0.88287	1.1251	0.992025	1	0.121314
ABF2+OST1+ABI1D177A+RCAR8	A	100	2	0.261	0.27	0.268	39180	43271	40076	150115	160263	149537	0.979191	1.04539	0.975423	1	0.0393505
ABF2+OST1+ABI1D177A+RCAR8	B	0	2	0.278	0.27	0.276	47456	43063	35054	170705	159493	127007	1.1201	1.04653	0.833372	1	0.148919
ABF2+OST1+ABI1D177A+RCAR8	B	0.1	2	0.243	0.247	0.236	49691	47459	37636	204490	192142	159475	1.10315	1.03654	0.86031	1	0.125476
ABF2+OST1+ABI1D177A+RCAR8	B	0.3	2	0.257	0.263	0.262	50934	47035	42218	198187	178840	161137	1.10479	0.996946	0.898261	1	0.1033
ABF2+OST1+ABI1D177A+RCAR8	B	1	2	0.229	0.243	0.231	47637	45067	42030	208022	185461	181948	1.08452	0.966898	0.948584	1	0.073766
ABF2+OST1+ABI1D177A+RCAR8	B	3	2	0.253	0.224	0.236	50305	46648	37581	198834	208250	159242	1.05328	1.10316	0.843551	1	0.137765
ABF2+OST1+ABI1D177A+RCAR8	B	10	2	0.256	0.261	0.263	50532	47229	40118	197391	180954	152540	1.11544	1.02256	0.861995	1	0.128222
ABF2+OST1+ABI1D177A+RCAR8	B	30	2	0.246	0.246	0.256	51055	46818	44531	207541	190317	173949	1.08887	0.998503	0.912629	1	0.0881287
ABF2+OST1+ABI1D177A+RCAR8	B	100	2	0.275	0.264	0.274	44474	38162	36794	161724	144553	134285	1.10126	0.984333	0.914411	1	0.0944028
ABF2+OST1+ABI1 WT+RCAR14	A	0	4	0.321	0.321	0.311	2054	1803	1879	6398.75	5616.82	6041.8	0.0446612	0.0392036	0.0421698	0.0420116	0.00273226
ABF2+OST1+ABI1 WT+RCAR14	A	0.1	4	0.279	0.254	0.272	2435	2284	1939	8727.6	8992.13	7128.68	0.0514944	0.0530551	0.0420605	0.04887	0.00594864
ABF2+OST1+ABI1 WT+RCAR14	A	0.3	4	0.27	0.277	0.28	3318	3074	2776	12288.9	11097.5	9914.29	0.0683808	0.0617513	0.0551675	0.0617665	0.00660669
ABF2+OST1+ABI1 WT+RCAR14	A	1	4	0.28	0.248	0.25	5599	4965	4365	19996.4	20020.2	17460	0.117527	0.117667	0.10262	0.112605	0.00864749
ABF2+OST1+ABI1 WT+RCAR14	A	3	4	0.248	0.273	0.224	8185	7566	6017	33004	27714.3	26861.6	0.181745	0.152615	0.14792	0.16076	0.0183243
ABF2+OST1+ABI1 WT+RCAR14	A	10	4	0.216	0.211	0.213	13500	11990	9933	62500	56824.6	46633.8	0.355218	0.322962	0.265042	0.314407	0.0456922
ABF2+OST1+ABI1 WT+RCAR14	A	30	4	0.231	0.224	0.204	15942	14731	12043	69013	65763.4	59034.3	0.405308	0.386223	0.346704	0.379412	0.0298899
ABF2+OST1+ABI1 WT+RCAR14	A	100	4	0.225	0.221	0.225	14867	14151	14562	66075.6	64031.7	64720	0.518732	0.502687	0.508091	0.509837	0.0081641
ABF2+OST1+ABI1 WT+RCAR14	B	0	4	0.326	0.333	0.357	2340	2196	2056	7177.91	6594.59	5759.1	0.0489385	0.0449615	0.0392651	0.0443884	0.00486207
ABF2+OST1+ABI1 WT+RCAR14	B	0.1	4	0.295	0.281	0.298	2748	2902	2927	9315.25	10327.4	9822.15	0.054094	0.0599716	0.0570376	0.0570344	0.00293879
ABF2+OST1+ABI1 WT+RCAR14	B	0.3	4	0.253	0.282	0.295	3402	3736	3846	13446.6	13248.2	13037.3	0.0760584	0.0749361	0.073743	0.0749125	0.00115789
ABF2+OST1+ABI1 WT+RCAR14	B	1	4	0.245	0.289	0.282	4667	5634	5607	19049	19494.8	19883	0.0979707	0.100264	0.10226	0.100165	0.00214638
ABF2+OST1+ABI1 WT+RCAR14	B	3	4	0.232	0.253	0.255	6722	8412	8392	28974.1	33249	32909.8	0.147797	0.169604	0.167873	0.161758	0.0121212
ABF2+OST1+ABI1 WT+RCAR14	B	10	4	0.233	0.23	0.256	11395	12849	13216	48905.6	55865.2	51625	0.27123	0.309829	0.286312	0.289124	0.0194521
ABF2+OST1+ABI1 WT+RCAR14	B	30	4	0.239	0.241	0.259	15139	16993	15914	63343.1	70510.4	61444	0.376945	0.419597	0.365644	0.387395	0.0284539
ABF2+OST1+ABI1 WT+RCAR14	B	100	4	0.242	0.261	0.241	16136	16807	17098	66677.7	64394.6	70946.1	0.498294	0.481233	0.530193	0.50324	0.0248518
ABF2+OST1+ABI1D177A+RCAR14	A	0	4	ng	0.271	0.271	ng	38297	39357		141317	145229		0.98635	1.01365	1	0.0193044
ABF2+OST1+ABI1D177A+RCAR14	A	0.1	4	ng	0.246	0.217	ng	41115	37289		167134	171839		0.986121	1.01388	1	0.0196277
ABF2+OST1+ABI1D177A+RCAR14	A	0.3	4	ng	0.222	0.2	ng	40182	35685		181000	178425		1.00716	0.992836	1	0.0101317
ABF2+OST1+ABI1D177A+RCAR14	A	1	4	0.244	0.227	0.2	34045	42677	36579	139529	188004	182895	0.820069	1.10498	1.07495	1	0.156547
ABF2+OST1+ABI1D177A+RCAR14	A	3	4	0.233	0.212	0.193	37762	41377	36196	162069	195175	187544	0.89247	1.07477	1.03276	1	0.0954647
ABF2+OST1+ABI1D177A+RCAR14	A	10	4	0.244	0.215	0.202	41584	39747	34855	170426	184870	172550	0.968614	1.0507	0.980682	1	0.0443234
ABF2+OST1+ABI1D177A+RCAR14	A	30	4	0.25	0.233	0.203	41627	42483	32882	166508	182330	161980	0.977889	1.07081	0.951298	1	0.0627506
ABF2+OST1+ABI1D177A+RCAR14	A	100	4	0.275	0.242	0.239	33317	33949	28847	121153	140285	120699	0.951121	1.10132	0.947557	1	0.0877654
ABF2+OST1+ABI1D177A+RCAR14	B	0	4	0.291	0.28	0.291	43766	43242	39338	150399	154436	135182	1.02541	1.05293	0.921662	1	0.0692246
ABF2+OST1+ABI1D177A+RCAR14	B	0.1	4	0.244	0.244	0.235	41858	43530	39166	171549	178402	166664	0.996192	1.03598	0.967823	1	0.0342401
ABF2+OST1+ABI1D177A+RCAR14	B	0.3	4	0.217	0.227	0.253	43028	42284	36893	198286	186273	145822	1.12157	1.05362	0.824815	1	0.155472
ABF2+OST1+ABI1D177A+RCAR14	B	1	4	0.203	0.22	0.209	42837	41982	37925	211020	190827	181459	1.08529	0.981443	0.933263	1	0.0776962
ABF2+OST1+ABI1D177A+RCAR14	B	3	4	0.203	0.211	0.224	44206	41625	38770	217764	197275	173080	1.11081	1.0063	0.882885	1	0.114095
ABF2+OST1+ABI1D177A+RCAR14	B	10	4	0.212	0.223	0.233	42817	40440	36725	201967	181345	157618	1.12011	1.00574	0.87415	1	0.12308
ABF2+OST1+ABI1D177A+RCAR14	B	30	4	0.218	0.234	0.242	42021	37359	36716	192757	159654	151719	1.14707	0.950076	0.902857	1	0.129534
ABF2+OST1+ABI1D177A+RCAR14	B	100	4	0.252	0.241	0.254	36737	30997	32267	145782	128618	127035	1.08945	0.961188	0.949359	1	0.0776944
ABF2+OST1+ABI1 WT+RCAR1	C	0	5	0.376	0.368	0.379	8629	8429	8735	22949.5	22904.9	23047.5	0.220827	0.220398	0.22177	0.220998	0.00070196
ABF2+OST1+ABI1 WT+RCAR1	C	0.1	5	0.298	0.316	0.309	10228	11134	11325	34322.1	35234.2	36650.5	0.366101	0.375829	0.390936	0.377622	0.0125144
ABF2+OST1+ABI1 WT+RCAR1	C	0.3	5	0.306	0.294	0.302	12007	15542	15847	39238.6	52863.9	52473.5	0.21434	0.288768	0.286635	0.263248	0.042369
ABF2+OST1+ABI1 WT+RCAR1	C	1	5	0.26	0.303	0.276	17781	22616	23076	68388.5	74640.3	83608.7	0.332259	0.362633	0.406205	0.367032	0.0371688
ABF2+OST1+ABI1 WT+RCAR1	C	3	5	0.255	0.284	0.28	24817	28816	30437	97321.6	101465	108704	0.438347	0.457008	0.489613	0.461656	0.025947
ABF2+OST1+ABI1 WT+RCAR1	C	10	5	0.24	0.244	0.243	31689	34381	34144	132038	140906	140510	0.592295	0.632076	0.630302	0.618224	0.0224731
ABF2+OST1+ABI1 WT+RCAR1	C	30	5	0.256	0.254	0.274	35761	36408	37218	139691	143339	135832	0.603272	0.619023	0.586605	0.602967	0.0162109
ABF2+OST1+ABI1 WT+RCAR1	C	100	5	0.245	0.263	0.26	31505	33763	33594	128592	128376	129208	0.572234	0.571276	0.574975	0.572828	0.00191977
ABF2+OST1+ABI1 WT+RCAR1	D	0	5	0.342	0.343	0.363	6708	6448	4730	19614	18798.8	13030.3	0.139301	0.133511	0.0925423	0.121785	0.0254895
ABF2+OST1+ABI1 WT+RCAR1	D	0.1	5	0.288	0.303	0.338	8979	7978	7252	31177.1	26330	21455.6	0.200086	0.168979	0.137696	0.168921	0.0311949
ABF2+OST1+ABI1 WT+RCAR1	D	0.3	5	0.274	0.308	0.311	11233	11751	10760	40996.4	38152.6	34598.1	0.248934	0.231666	0.210083	0.230228	0.0194654
ABF2+OST1+ABI1 WT+RCAR1	D	1	5	0.249	0.24	0.289	16479	15313	15829	66180.7	63804.2	54771.6	0.390416	0.376396	0.323111	0.363307	0.0355101
ABF2+OST1+ABI1 WT+RCAR1	D	3	5	0.24	0.279	0.279	19230	22597	21317	80125	80992.8	76405	0.440344	0.445113	0.4199	0.435119	0.0133941
ABF2+OST1+ABI1 WT+RCAR1	D	10	5	0.232	0.229	0.267	24504	23992	24303	105621	104769	91022.5	0.570246	0.565646	0.49143	0.542441	0.0442361
ABF2+OST1+ABI1 WT+RCAR1	D	30	5	0.246	0.25	0.27	26601	26915	25915	108134	107660	95981.5	0.641242	0.638431	0.569176	0.616283	0.0408199
ABF2+OST1+ABI1 WT+RCAR1	D	100	5	0.243	0.257	0.263	24196	23933	23290	99572	93124.5	88555.1	0.677499	0.63363	0.602539	0.637889	0.0376612
ABF2+OST1+ABI1D177A+RCAR1	C	0	5	ng	0.305	0.303	ng	55109	56191		180685	185449		0.986989	1.01301	1	0.0183997
ABF2+OST1+ABI1D177A+RCAR1	C	0.1	5	ng	0.29	0.254	ng	56058	55462		193303	218354		0.939146	1.06085	1	0.0860601
ABF2+OST1+ABI1D177A+RCAR1	C	0.3	5	ng	0.286	0.254	ng	60409	59136		211220	232819		0.951359	1.04864	1	0.0687891
ABF2+OST1+ABI1D177A+RCAR1	C	1	5	0.274	0.237	0.233	53970	56310	54571	196971	237595	234210	0.883573	1.0658	1.05062	1	0.101114
ABF2+OST1+ABI1D177A+RCAR1	C	3	5	0.274	0.251	0.236	57522	59732	58235	209934	237976	246758	0.906623	1.02772	1.06565	1	0.0830605
ABF2+OST1+ABI1D177A+RCAR1	C	10	5	0.273	0.248	0.233	57475	57938	53591	210531	233621	230004	0.936865	1.03961	1.02352	1	0.0552657
ABF2+OST1+ABI1D177A+RCAR1	C	30	5	0.267	0.267	0.245	52866	57774	53315	198000	216382	217612	0.939882	1.02714	1.03298	1	0.0521456
ABF2+OST1+ABI1D177A+RCAR1	C	100	5	0.273	0.268	0.25	45077	48140	44104	165117	179627	176416	0.950479	1.034	1.01552	1	0.043871
ABF2+OST1+ABI1D177A+RCAR1	D	0	5	0.273	0.283	0.251	43288	39243	31420	158564	138668	125179	1.12614	0.984831	0.889034	1	0.119277
ABF2+OST1+ABI1D177A+RCAR1	D	0.1	5	0.235	0.234	0.223	40497	36496	31033	172328	155966	139161	1.10595	1.00095	0.893101	1	0.106429
ABF2+OST1+ABI1D177A+RCAR1	D	0.3	5	0.237	0.242	0.216	44370	37537	32775	187215	155112	151736	1.13679	0.941853	0.921357	1	0.118906
ABF2+OST1+ABI1D177A+RCAR1	D	1	5	0.225	0.209	0.249	44556	35932	34509	198027	171923	138590	1.16821	1.01422	0.817577	1	0.175746
ABF2+OST1+ABI1D177A+RCAR1	D	3	5	0.221	0.201	0.216	44723	36595	34873	202367	182065	161449	1.11215	1.00057	0.887277	1	0.112436
ABF2+OST1+ABI1D177A+RCAR1	D	10	5	0.222	0.195	0.206	44428	35661	35567	200126	182877	172655	1.08048	0.987353	0.932166	1	0.0749619
ABF2+OST1+ABI1D177A+RCAR1	D	30	5	0.235	0.218	0.228	44481	35500	35060	189281	162844	153772	1.12245	0.965675	0.911877	1	0.109401
ABF2+OST1+ABI1D177A+RCAR1	D	100	5	0.239	0.214	0.249	39683	30334	33148	166038	141748	133124	1.12974	0.964467	0.905794	1	0.116124
ABF2+OST1+ABI1 WT+RCAR8	C	0	6	0.344	0.345	0.349	3606	3468	3566	10482.6	10052.2	10217.8	0.068891	0.0660625	0.0671508	0.0673681	0.0014267
ABF2+OST1+ABI1 WT+RCAR8	C	0.1	6	0.329	0.343	0.3	8224	8222	7570	24997	23970.8	25233.3	0.154029	0.147706	0.155485	0.152407	0.00413556
ABF2+OST1+ABI1 WT+RCAR8	C	0.3	6	0.29	0.289	0.285	15045	14762	13439	51879.3	51079.6	47154.4	0.28934	0.28488	0.262988	0.279069	0.014104
ABF2+OST1+ABI1 WT+RCAR8	C	1	6	0.263	0.254	0.269	24263	21998	21997	92254.8	86606.3	81773.2	0.525692	0.493506	0.465966	0.495055	0.0298934
ABF2+OST1+ABI1 WT+RCAR8	C	3	6	0.239	0.243	0.243	29682	28500	28810	124192	117284	118560	0.706899	0.667576	0.674837	0.683104	0.0209244
ABF2+OST1+ABI1 WT+RCAR8	C	10	6	0.235	0.249	0.246	32111	31725	32528	136643	127410	132228	0.776813	0.724323	0.751714	0.75095	0.0262529
ABF2+OST1+ABI1 WT+RCAR8	C	30	6	0.25	0.254	0.247	33206	33586	33214	132824	132228	134470	0.809561	0.805931	0.819592	0.811695	0.00707575
ABF2+OST1+ABI1 WT+RCAR8	C	100	6	0.263	0.302	0.27	29498	31044	29705	112160	102795	110019	0.840683	0.770488	0.824634	0.811935	0.0367799
ABF2+OST1+ABI1 WT+RCAR8	D	0	6	0.37	0.381	0.377	2307	2368	1775	6235.14	6215.22	4708.22	0.0464441	0.0462958	0.0350705	0.0426035	0.00652417
ABF2+OST1+ABI1 WT+RCAR8	D	0.1	6	0.312	0.345	0.337	5094	5601	5170	16326.9	16234.8	15341.2	0.10549	0.104895	0.0991217	0.103169	0.00351766
ABF2+OST1+ABI1 WT+RCAR8	D	0.3	6	0.285	0.325	0.342	8641	10829	11221	30319.3	33320	32809.9	0.175833	0.193236	0.190278	0.186449	0.00931149
ABF2+OST1+ABI1 WT+RCAR8	D	1	6	0.249	0.264	0.282	14944	17241	17230	60016.1	65306.8	61099.3	0.333221	0.362596	0.339235	0.345017	0.0155178
ABF2+OST1+ABI1 WT+RCAR8	D	3	6	0.253	0.243	0.263	20290	20584	21129	80197.6	84707.8	80338.4	0.48779	0.515222	0.488646	0.497219	0.0155969
ABF2+OST1+ABI1 WT+RCAR8	D	10	6	0.272	0.255	0.286	27548	24007	25512	101279	94145.1	89202.8	0.604088	0.561535	0.532056	0.565893	0.0362131
ABF2+OST1+ABI1 WT+RCAR8	D	30	6	0.274	0.268	0.271	29162	28435	26744	106431	106101	98686.3	0.672029	0.669946	0.623129	0.655035	0.0276504
ABF2+OST1+ABI1 WT+RCAR8	D	100	6	0.324	0.309	0.361	25992	24191	23262	80222.2	78288	64437.7	0.613755	0.598957	0.492993	0.568569	0.0658675
ABF2+OST1+ABI1D177A+RCAR8	C	0	6	ng	0.274	0.269	ng	42038	40592		153423	150900		1.00829	0.991707	1	0.011728
ABF2+OST1+ABI1D177A+RCAR8	C	0.1	6	ng	0.272	0.24	ng	45389	37849		166871	157704		1.02824	0.971756	1	0.0399424
ABF2+OST1+ABI1D177A+RCAR8	C	0.3	6	ng	0.251	0.222	ng	43949	40739		175096	183509		0.976539	1.02346	1	0.0331795
ABF2+OST1+ABI1D177A+RCAR8	C	1	6	0.246	0.231	0.211	35445	44105	40398	144085	190931	191460	0.821037	1.08797	1.09099	1	0.154994
ABF2+OST1+ABI1D177A+RCAR8	C	3	6	0.23	0.22	0.243	39317	42537	39552	170943	193350	162765	0.973004	1.10054	0.926455	1	0.0901282
ABF2+OST1+ABI1D177A+RCAR8	C	10	6	0.249	0.245	0.241	42064	44449	42741	168932	181424	177349	0.960376	1.0314	1.00823	1	0.0362182
ABF2+OST1+ABI1D177A+RCAR8	C	30	6	0.263	0.246	0.233	41613	42255	37796	158224	171768	162215	0.964376	1.04693	0.988697	1	0.04242
ABF2+OST1+ABI1D177A+RCAR8	C	100	6	0.295	0.277	0.252	38542	37531	33794	130651	135491	134103	0.979282	1.01556	1.00516	1	0.0186813
ABF2+OST1+ABI1D177A+RCAR8	D	0	6	0.288	0.304	0.288	39708	40542	37876	137875	133362	131514	1.027	0.993382	0.979618	1	0.0243745
ABF2+OST1+ABI1D177A+RCAR8	D	0.1	6	0.276	0.265	0.274	42793	43209	40063	155047	163053	146215	1.00178	1.05351	0.944716	1	0.0544164
ABF2+OST1+ABI1D177A+RCAR8	D	0.3	6	0.242	0.257	0.252	45233	43157	40939	186913	167926	162456	1.08398	0.973869	0.942148	1	0.0744407
ABF2+OST1+ABI1D177A+RCAR8	D	1	6	0.235	0.235	0.246	43969	42413	42495	187102	180481	172744	1.03883	1.00206	0.959108	1	0.0398999
ABF2+OST1+ABI1D177A+RCAR8	D	3	6	0.242	0.247	0.23	42258	38365	37556	174620	155324	163287	1.0621	0.944734	0.993168	1	0.0589799
ABF2+OST1+ABI1D177A+RCAR8	D	10	6	0.245	0.243	0.244	40963	41535	40223	167196	170926	164848	0.997251	1.0195	0.983249	1	0.0182807
ABF2+OST1+ABI1D177A+RCAR8	D	30	6	0.256	0.255	0.234	40802	40209	36984	159383	157682	158051	1.00638	0.995644	0.997974	1	0.00564801
ABF2+OST1+ABI1D177A+RCAR8	D	100	6	0.248	0.259	0.269	33550	34259	33508	135282	132274	124565	1.035	1.01199	0.953009	1	0.0422912
ABF2+OST1+ABI1 WT+RCAR14	C	0	8	0.361	0.356	0.358	3505	3247	3188	9709.14	9120.79	8905.03	0.0674228	0.0633371	0.0618389	0.0641996	0.00289017
ABF2+OST1+ABI1 WT+RCAR14	C	0.1	8	0.367	0.342	0.331	4354	3822	3797	11863.8	11175.4	11471.3	0.0742418	0.0699344	0.0717858	0.0719873	0.00216077
ABF2+OST1+ABI1 WT+RCAR14	C	0.3	8	0.343	0.351	0.336	5681	5408	4736	16562.7	15407.4	14095.2	0.0989649	0.0920619	0.0842215	0.0917495	0.00737667
ABF2+OST1+ABI1 WT+RCAR14	C	1	8	0.325	0.333	0.327	8907	8314	7355	27406.2	24967	22492.4	0.153887	0.140191	0.126296	0.140124	0.0137957
ABF2+OST1+ABI1 WT+RCAR14	C	3	8	0.323	0.328	0.316	13134	11712	11205	40662.5	35707.3	35458.9	0.229063	0.201149	0.199749	0.209987	0.0165351
ABF2+OST1+ABI1 WT+RCAR14	C	10	8	0.329	0.314	0.301	19561	18089	16733	59455.9	57608.3	55591.4	0.364441	0.353116	0.340753	0.35277	0.0118479
ABF2+OST1+ABI1 WT+RCAR14	C	30	8	0.306	0.324	0.29	21717	21167	20277	70970.6	65330.2	69920.7	0.44868	0.413022	0.442043	0.434582	0.0189641
ABF2+OST1+ABI1 WT+RCAR14	C	100	8	0.302	0.309	0.32	21239	21218	20499	70327.8	68666.7	64059.4	0.542767	0.529947	0.49439	0.522368	0.0250636
ABF2+OST1+ABI1D177A+RCAR14	C	0	8	ng	0.32	0.316	ng	45890	45694		143406	144601		0.995851	1.00415	1	0.00586793
ABF2+OST1+ABI1D177A+RCAR14	C	0.1	8	ng	0.292	0.287	ng	47093	45438		161277	158321		1.00925	0.990748	1	0.0130839
ABF2+OST1+ABI1D177A+RCAR14	C	0.3	8	ng	0.294	0.286	ng	49156	47911		167197	167521		0.999033	1.00097	1	0.00136766
ABF2+OST1+ABI1D177A+RCAR14	C	1	8	ng	0.29	0.268	ng	50739	48568		174962	181224		0.98242	1.01758	1	0.0248621
ABF2+OST1+ABI1D177A+RCAR14	C	3	8	0.292	0.286	0.275	40873	50018	49540		174888	180145		0.985192	1.01481	1	0.0209417
ABF2+OST1+ABI1D177A+RCAR14	C	10	8	0.298	0.287	0.295	45709	49241	48519	153386	171571	164471	0.940194	1.05166	1.00814	1	0.0561793
ABF2+OST1+ABI1D177A+RCAR14	C	30	8	0.305	0.29	0.284	45096	47454	46303	147856	163634	163039	0.934753	1.03451	1.03074	1	0.0565372
ABF2+OST1+ABI1D177A+RCAR14	C	100	8	0.306	0.292	0.299	38515	39743	37897	125866	136106	126746	0.971393	1.05042	0.978183	1	0.0437998
ABF2+SnRK2.4+ABI1 WT+RCAR1	B	0	9	0.251	0.265	0.281	369554	367717	268256	1.47233e+06	1.38761e+06	954648	0.653316	0.615725	0.423606	0.564216	0.123214
ABF2+SnRK2.4+ABI1 WT+RCAR1	B	0.1	9	0.217	0.231	0.197	346075	375401	304873	1.59482e+06	1.62511e+06	1.54758e+06	0.663319	0.67592	0.643672	0.66097	0.0162518
ABF2+SnRK2.4+ABI1 WT+RCAR1	B	0.3	9	0.19	0.228	0.215	341293	363398	352433	1.79628e+06	1.59385e+06	1.63922e+06	0.810024	0.71874	0.739201	0.755989	0.0479016
ABF2+SnRK2.4+ABI1 WT+RCAR1	B	1	9	0.178	0.205	0.186	352397	375978	335982	1.97976e+06	1.83404e+06	1.80635e+06	0.841807	0.779846	0.768075	0.796576	0.039611
ABF2+SnRK2.4+ABI1 WT+RCAR1	B	3	9	0.179	0.18	0.193	299942	303901	298465	1.67565e+06	1.68834e+06	1.54645e+06	0.851269	0.857713	0.785631	0.831538	0.0398868
ABF2+SnRK2.4+ABI1 WT+RCAR1	B	10	9	0.173	0.182	0.176	304017	316150	192890	1.75732e+06	1.73709e+06	1.09597e+06	0.935027	0.92426	0.583136	0.814141	0.200129
ABF2+SnRK2.4+ABI1 WT+RCAR1	B	30	9	0.17	0.183	0.172	265263	255826	241508	1.56037e+06	1.39796e+06	1.40412e+06	0.880108	0.7885	0.791974	0.820194	0.0519159
ABF2+SnRK2.4+ABI1 WT+RCAR1	B	100	9	0.172	0.207	0.19	228297	239473	230376	1.32731e+06	1.15687e+06	1.21251e+06	0.837289	0.729776	0.764869	0.777311	0.0548256
ABF2+SnRK2.4+ABI1D177A+RCAR1	B	0	9	0.197	0.187	0.177	424953	431353	406576	2.15712e+06	2.3067e+06	2.29704e+06	0.957181	1.02355	1.01927	1	0.0371446
ABF2+SnRK2.4+ABI1D177A+RCAR1	B	0.1	9	0.179	0.167	0.168	423480	416030	395789	2.36581e+06	2.4912e+06	2.35589e+06	0.983992	1.03614	0.979865	1	0.031369
ABF2+SnRK2.4+ABI1D177A+RCAR1	B	0.3	9	0.178	0.195	0.175	419841	407875	385413	2.35866e+06	2.09167e+06	2202360	1.06363	0.943228	0.993145	1	0.0604912
ABF2+SnRK2.4+ABI1D177A+RCAR1	B	1	9	0.175	0.168	0.162	417611	383151	386917	2.38635e+06	2.28066e+06	2.38838e+06	1.01469	0.969753	1.01555	1	0.0261981
ABF2+SnRK2.4+ABI1D177A+RCAR1	B	3	9	0.166	0.191	0.177	351447	340844	354634	2.11715e+06	1.78452e+06	2.00358e+06	1.07556	0.906577	1.01786	1	0.0858956
ABF2+SnRK2.4+ABI1D177A+RCAR1	B	10	9	0.179	0.201	0.184	357716	350466	348916	1.99841e+06	1.74361e+06	1.89628e+06	1.0633	0.927731	1.00896	1	0.0682297
ABF2+SnRK2.4+ABI1D177A+RCAR1	B	30	9	0.198	0.175	0.172	322534	332117	308228	1.62896e+06	1.89781e+06	1.79202e+06	0.918794	1.07044	1.01077	1	0.0763926
ABF2+SnRK2.4+ABI1D177A+RCAR1	B	100	9	0.201	0.188	0.172	311347	291678	284706	1.54899e+06	1.55148e+06	1.65527e+06	0.977129	0.978699	1.04417	1	0.0382613
ABF2+SnRK2.4+ABI1 WT+RCAR8	A	0	10	0.3	0.318	0.304	176106	183258	198510	587020	576283	652993	0.295054	0.289657	0.328214	0.304309	0.0208781
ABF2+SnRK2.4+ABI1 WT+RCAR8	A	0.1	10	0.259	0.272	0.302	284401	320133	334491	1.09807e+06	1.17696e+06	1.10759e+06	0.411299	0.440847	0.414862	0.422336	0.0161296
ABF2+SnRK2.4+ABI1 WT+RCAR8	A	0.3	10	0.208	0.223	0.243	360757	406539	400637	1.73441e+06	1.82304e+06	1.64871e+06	0.62439	0.656299	0.593539	0.624743	0.0313816
ABF2+SnRK2.4+ABI1 WT+RCAR8	A	1	10	0.238	0.213	0.184	311919	356463	370169	1.31058e+06	1.67354e+06	2.01179e+06	0.654695	0.836005	1.00498	0.831893	0.175178
ABF2+SnRK2.4+ABI1 WT+RCAR8	A	3	10	0.173	0.184	0.191	303815	321380	340190	1.75616e+06	1.74663e+06	1.7811e+06	0.862194	0.857518	0.87444	0.864718	0.00873897
ABF2+SnRK2.4+ABI1 WT+RCAR8	A	10	10	0.176	0.178	0.181	282370	301552	301099	1604375	1.69411e+06	1.66353e+06	0.830492	0.876944	0.861113	0.856183	0.0236151
ABF2+SnRK2.4+ABI1 WT+RCAR8	A	30	10	0.19	0.187	0.173	278704	315770	309701	1.46686e+06	1.68861e+06	1.79018e+06	0.816113	0.939485	0.995995	0.917198	0.0919888
ABF2+SnRK2.4+ABI1 WT+RCAR8	A	100	10	0.215	0.21	0.201	255633	255755	273266	1.18899e+06	1.21788e+06	1.35953e+06	0.846567	0.867137	0.967994	0.8939	0.0649866
ABF2+SnRK2.4+ABI1 WT+RCAR8	B	0	10	0.305	0.331	0.333	217924	193341	132180	714505	584112	396937	0.273184	0.22333	0.151765	0.216093	0.0610322
ABF2+SnRK2.4+ABI1 WT+RCAR8	B	0.1	10	0.261	0.288	0.289	356883	367845	336833	1.36737e+06	1.27724e+06	1.16551e+06	0.482436	0.450637	0.411217	0.448097	0.0356774
ABF2+SnRK2.4+ABI1 WT+RCAR8	B	0.3	10	0.199	0.179	0.221	335373	358364	380076	1.68529e+06	2.00203e+06	1.7198e+06	0.559288	0.664403	0.57074	0.598144	0.0576673
ABF2+SnRK2.4+ABI1 WT+RCAR8	B	1	10	0.185	0.189	0.202	367292	401241	395055	1.98536e+06	2.12297e+06	1.95572e+06	0.70608	0.755019	0.695537	0.718879	0.031739
ABF2+SnRK2.4+ABI1 WT+RCAR8	B	3	10	0.179	0.177	0.191	330327	327323	336811	1.8454e+06	1.84928e+06	1.76341e+06	0.768328	0.769944	0.73419	0.757488	0.0201921
ABF2+SnRK2.4+ABI1 WT+RCAR8	B	10	10	0.177	0.176	0.194	326638	347710	344070	1.84541e+06	1975625	1.77356e+06	0.774088	0.828707	0.743947	0.782247	0.0429655
ABF2+SnRK2.4+ABI1 WT+RCAR8	B	30	10	0.186	0.178	0.204	295554	305289	316573	1589000	1.71511e+06	1.55183e+06	0.743223	0.802207	0.725837	0.757089	0.0400287
ABF2+SnRK2.4+ABI1 WT+RCAR8	B	100	10	0.114	0.148	0.209	212716	245467	293560	1.86593e+06	1.65856e+06	1.40459e+06	1.0403	0.924683	0.78309	0.916023	0.128821
ABF2+SnRK2.4+ABI1D177A+RCAR8	A	0	10	0.231	0.198	0.186	413009	398143	403594	1.78792e+06	2.01082e+06	2.16986e+06	0.898662	1.0107	1.09064	1	0.0964342
ABF2+SnRK2.4+ABI1D177A+RCAR8	A	0.1	10	0.19	0.172	0.166	487315	467020	453057	2.56482e+06	2.71523e+06	2.72926e+06	0.960688	1.01703	1.02228	1	0.0341462
ABF2+SnRK2.4+ABI1D177A+RCAR8	A	0.3	10	0.174	0.184	0.148	498388	485765	418687	2.8643e+06	2.64003e+06	2.82897e+06	1.03115	0.950414	1.01843	1	0.0434107
ABF2+SnRK2.4+ABI1D177A+RCAR8	A	1	10	0.206	0.192	0.173	391628	390023	358628	1.90111e+06	2.03137e+06	2.07299e+06	0.949687	1.01476	1.03555	1	0.0447951
ABF2+SnRK2.4+ABI1D177A+RCAR8	A	3	10	0.196	0.174	0.168	382602	367657	343646	1.95205e+06	2.11297e+06	2.04551e+06	0.95837	1.03737	1.00426	1	0.0396739
ABF2+SnRK2.4+ABI1D177A+RCAR8	A	10	10	0.175	0.186	0.155	338301	342448	313293	1.93315e+06	1.84112e+06	2.02125e+06	1.00068	0.95304	1.04628	1	0.0466243
ABF2+SnRK2.4+ABI1D177A+RCAR8	A	30	10	0.215	0.187	0.157	335747	343842	312711	1.56161e+06	1.83873e+06	1.99179e+06	0.868829	1.02301	1.10816	1	0.121315
ABF2+SnRK2.4+ABI1D177A+RCAR8	A	100	10	0.235	0.209	0.199	310717	292927	296448	1322200	1.40156e+06	1.48969e+06	0.941413	0.997921	1.06067	1	0.0596535
ABF2+SnRK2.4+ABI1D177A+RCAR8	B	0	10	0.25	0.189	0.188	532565	551120	526432	2.13026e+06	2.91598e+06	2.80017e+06	0.814485	1.1149	1.07062	1	0.162179
ABF2+SnRK2.4+ABI1D177A+RCAR8	B	0.1	10	0.185	0.18	0.155	517948	493211	459283	2.79972e+06	2.74006e+06	2.96312e+06	0.9878	0.966751	1.04545	1	0.0407431
ABF2+SnRK2.4+ABI1D177A+RCAR8	B	0.3	10	0.148	0.136	0.158	452783	449632	422552	3.05934e+06	3.30612e+06	2.67438e+06	1.01529	1.09718	0.887531	1	0.105658
ABF2+SnRK2.4+ABI1D177A+RCAR8	B	1	10	0.169	0.134	0.143	412321	429233	399317	2.43977e+06	3.20323e+06	2.79243e+06	0.867687	1.13921	0.993107	1	0.135891
ABF2+SnRK2.4+ABI1D177A+RCAR8	B	3	10	0.15	0.18	0.157	400900	394104	367912	2.67267e+06	2.18947e+06	2.34339e+06	1.11276	0.911579	0.975664	1	0.102774
ABF2+SnRK2.4+ABI1D177A+RCAR8	B	10	10	0.164	0.173	0.15	377333	400946	380030	2.30081e+06	2.31761e+06	2.53353e+06	0.965112	0.972157	1.06273	1	0.0544407
ABF2+SnRK2.4+ABI1D177A+RCAR8	B	30	10	0.16	0.16	0.183	357246	343248	372564	2.23279e+06	2145300	2.03587e+06	1.04434	1.00342	0.952237	1	0.0461476
ABF2+SnRK2.4+ABI1D177A+RCAR8	B	100	10	0.183	0.183	0.185	342968	326635	318557	1.87414e+06	1.78489e+06	1.72193e+06	1.04487	0.995114	0.960012	1	0.0426412
ABF2+SnRK2.4+ABI1 WT+RCAR14	A	0	11	0.275	0.271	0.28	94462	101796	104997	343498	375631	374989	0.225131	0.246191	0.24577	0.239031	0.0120394
ABF2+SnRK2.4+ABI1 WT+RCAR14	A	0.1	11	0.244	0.25	0.25	135764	146047	150426	556410	584188	601704	0.261862	0.274935	0.283178	0.273325	0.0107491
ABF2+SnRK2.4+ABI1 WT+RCAR14	A	0.3	11	0.231	0.25	0.239	192466	199101	191127	833186	796404	799695	0.385968	0.368929	0.370453	0.375116	0.00942833
ABF2+SnRK2.4+ABI1 WT+RCAR14	A	1	11	0.199	0.217	0.195	201827	214447	228179	1.01421e+06	988235	1.17015e+06	0.563925	0.549484	0.650633	0.588014	0.0547081
ABF2+SnRK2.4+ABI1 WT+RCAR14	A	3	11	0.191	0.197	0.188	240195	246944	252833	1.25757e+06	1.25352e+06	1.34486e+06	0.714456	0.712159	0.764048	0.730221	0.0293176
ABF2+SnRK2.4+ABI1 WT+RCAR14	A	10	11	0.158	0.176	0.162	235665	259431	266651	1.49155e+06	1.47404e+06	1.64599e+06	0.843137	0.833238	0.93044	0.868938	0.0534912
ABF2+SnRK2.4+ABI1 WT+RCAR14	A	30	11	0.168	0.17	0.17	236923	252548	254732	1.41026e+06	1.48558e+06	1.49842e+06	0.817615	0.861283	0.868731	0.84921	0.0276142
ABF2+SnRK2.4+ABI1 WT+RCAR14	A	100	11	0.179	0.187	0.178	201482	215975	211174	1.1256e+06	1.15495e+06	1.18637e+06	0.889307	0.912495	0.937323	0.913042	0.0240123
ABF2+SnRK2.4+ABI1 WT+RCAR14	B	0	11	0.265	0.264	0.293	117198	116458	77119	442257	441129	263205	0.243244	0.242624	0.144765	0.210211	0.0566791
ABF2+SnRK2.4+ABI1 WT+RCAR14	B	0.1	11	0.258	0.253	0.263	167880	175476	157431	650698	693581	598597	0.318868	0.339882	0.293336	0.317362	0.0233095
ABF2+SnRK2.4+ABI1 WT+RCAR14	B	0.3	11	0.233	0.24	0.253	184623	204640	203729	792373	852667	805253	0.413291	0.444739	0.420008	0.426013	0.0165615
ABF2+SnRK2.4+ABI1 WT+RCAR14	B	1	11	0.202	0.215	0.237	234330	254916	291611	1.16005e+06	1.18566e+06	1.23043e+06	0.639659	0.653778	0.678465	0.657301	0.0196414
ABF2+SnRK2.4+ABI1 WT+RCAR14	B	3	11	0.186	0.198	0.211	245180	267581	268922	1.31817e+06	1.35142e+06	1.27451e+06	0.827539	0.848412	0.80013	0.82536	0.0242146
ABF2+SnRK2.4+ABI1 WT+RCAR14	B	10	11	0.175	0.183	0.187	271561	292606	304825	1.55178e+06	1.59894e+06	1.63008e+06	0.944799	0.973514	0.992473	0.970262	0.0240032
ABF2+SnRK2.4+ABI1 WT+RCAR14	B	30	11	0.187	0.194	0.2	272700	280168	289175	1.45829e+06	1.44416e+06	1.44588e+06	0.951329	0.942115	0.943231	0.945559	0.00502859
ABF2+SnRK2.4+ABI1 WT+RCAR14	B	100	11	0.19	0.198	0.219	238699	249184	271928	1.25631e+06	1.25851e+06	1.24168e+06	0.998284	1.00003	0.986659	0.994991	0.00726779
ABF2+SnRK2.4+ABI1D177A+RCAR14	A	0	11	0.256	0.225	0.219	331479	340444	387497	1.29484e+06	1.51308e+06	1.76939e+06	0.848646	0.991684	1.15967	1	0.155679
ABF2+SnRK2.4+ABI1D177A+RCAR14	A	0.1	11	0.219	0.198	0.178	437761	433484	389152	1.99891e+06	2.18931e+06	2.18625e+06	0.940741	1.03035	1.02891	1	0.0513246
ABF2+SnRK2.4+ABI1D177A+RCAR14	A	0.3	11	0.211	0.191	0.173	436190	411404	390095	2.06725e+06	2.15395e+06	2.25488e+06	0.95764	0.997801	1.04456	1	0.0435016
ABF2+SnRK2.4+ABI1D177A+RCAR14	A	1	11	0.197	0.181	0.162	345048	323559	300721	1.75151e+06	1.78762e+06	1.8563e+06	0.973886	0.993962	1.03215	1	0.0295985
ABF2+SnRK2.4+ABI1D177A+RCAR14	A	3	11	0.211	0.185	0.167	345013	338128	303550	1.63513e+06	1.82772e+06	1.81766e+06	0.928962	1.03838	1.03266	1	0.0615871
ABF2+SnRK2.4+ABI1D177A+RCAR14	A	10	11	0.195	0.183	0.178	336813	327798	318381	1.72725e+06	1.79125e+06	1.78866e+06	0.976369	1.01255	1.01108	1	0.0204777
ABF2+SnRK2.4+ABI1D177A+RCAR14	A	30	11	0.214	0.195	0.183	343778	346300	327970	1.60644e+06	1.7759e+06	1.79219e+06	0.931355	1.0296	1.03904	1	0.0596355
ABF2+SnRK2.4+ABI1D177A+RCAR14	A	100	11	0.233	0.219	0.218	274075	286174	286471	1.17629e+06	1.30673e+06	1.31409e+06	0.929356	1.03242	1.03823	1	0.0612485
ABF2+SnRK2.4+ABI1D177A+RCAR14	B	0	11	0.191	0.202	0.188	337959	364151	353877	1.76942e+06	1.80273e+06	1.88232e+06	0.973194	0.991514	1.03529	1	0.0319074
ABF2+SnRK2.4+ABI1D177A+RCAR14	B	0.1	11	0.18	0.164	0.16	364669	343875	319874	2.02594e+06	2.0968e+06	1.99921e+06	0.992791	1.02752	0.979694	1	0.0247122
ABF2+SnRK2.4+ABI1D177A+RCAR14	B	0.3	11	0.158	0.162	0.169	325608	320456	289456	2.06081e+06	1.97812e+06	1.71276e+06	1.07489	1.03176	0.89335	1	0.0948457
ABF2+SnRK2.4+ABI1D177A+RCAR14	B	1	11	0.17	0.166	0.152	289971	304586	288810	1.70571e+06	1.83486e+06	1.90007e+06	0.94054	1.01175	1.04771	1	0.0545419
ABF2+SnRK2.4+ABI1D177A+RCAR14	B	3	11	0.161	0.191	0.17	291953	276721	257800	1.81337e+06	1.4488e+06	1.51647e+06	1.13842	0.909547	0.95203	1	0.121745
ABF2+SnRK2.4+ABI1D177A+RCAR14	B	10	11	0.172	0.17	0.165	274309	286290	271994	1.59482e+06	1.68406e+06	1.64845e+06	0.971005	1.02534	1.00366	1	0.0273505
ABF2+SnRK2.4+ABI1D177A+RCAR14	B	30	11	0.184	0.183	0.173	274038	283235	270160	1.48934e+06	1.54773e+06	1.56162e+06	0.971584	1.00968	1.01874	1	0.0250224
ABF2+SnRK2.4+ABI1D177A+RCAR14	B	100	11	0.197	0.213	0.2	247787	263935	255695	1.2578e+06	1.23913e+06	1278475	0.99947	0.984634	1.0159	1	0.0156383
ABF2+SnRK2.4+ABI1 WT+RCAR1	C	0	12	0.301	0.345	0.319	313962	351216	380397	1.04306e+06	1.01802e+06	1.19247e+06	0.936252	0.913771	1.07036	0.97346	0.0846647
ABF2+SnRK2.4+ABI1 WT+RCAR1	C	0.1	12	0.262	0.278	0.296	378849	410274	408088	1.44599e+06	1.47581e+06	1.37868e+06	0.90467	0.923324	0.862556	0.89685	0.0311298
ABF2+SnRK2.4+ABI1 WT+RCAR1	C	0.3	12	0.272	0.286	0.289	380355	424039	395780	1.39836e+06	1.48265e+06	1.36948e+06	0.813545	0.862583	0.796741	0.82429	0.0342109
ABF2+SnRK2.4+ABI1 WT+RCAR1	C	1	12	0.244	0.265	0.264	326762	369660	388575	1.33919e+06	1.39494e+06	1471875	0.889893	0.926942	0.978063	0.931633	0.044272
ABF2+SnRK2.4+ABI1 WT+RCAR1	C	3	12	0.211	0.208	0.22	341397	339598	361884	1.618e+06	1.63268e+06	1.64493e+06	1.07936	1.08915	1.09732	1.08861	0.0089954
ABF2+SnRK2.4+ABI1 WT+RCAR1	C	10	12	0.218	0.222	0.219	339587	344990	340278	1.55774e+06	1.55401e+06	1.55378e+06	1.03065	1.02818	1.02803	1.02895	0.00147017
ABF2+SnRK2.4+ABI1 WT+RCAR1	C	30	12	0.199	0.236	0.23	302202	339346	338766	1.5186e+06	1.43791e+06	1.4729e+06	1.04719	0.991541	1.01567	1.01813	0.0279046
ABF2+SnRK2.4+ABI1 WT+RCAR1	C	100	12	0.265	0.252	0.245	291029	290700	291220	1.09822e+06	1.15357e+06	1.18865e+06	0.906759	0.952459	0.981424	0.946881	0.0376437
ABF2+SnRK2.4+ABI1 WT+RCAR1	D	0	12	0.302	0.313	0.307	341072	362561	266048	1.12938e+06	1.15834e+06	866606	0.728302	0.74698	0.558848	0.678043	0.103648
ABF2+SnRK2.4+ABI1 WT+RCAR1	D	0.1	12	0.241	0.245	0.276	321486	341823	347019	1.33397e+06	1.3952e+06	1.25732e+06	0.73972	0.773674	0.697215	0.73687	0.0383089
ABF2+SnRK2.4+ABI1 WT+RCAR1	D	0.3	12	0.245	0.249	0.262	301891	313887	335338	1.23221e+06	1.26059e+06	1.27992e+06	0.743836	0.760969	0.772635	0.759146	0.0144859
ABF2+SnRK2.4+ABI1 WT+RCAR1	D	1	12	0.234	0.263	0.249	266671	330588	354386	1.13962e+06	1.25699e+06	1.42324e+06	0.720927	0.795175	0.900344	0.805482	0.0901516
ABF2+SnRK2.4+ABI1 WT+RCAR1	D	3	12	0.209	0.222	0.221	267603	287284	292860	1.2804e+06	1.29407e+06	1.32516e+06	0.87493	0.884274	0.905516	0.88824	0.0156742
ABF2+SnRK2.4+ABI1 WT+RCAR1	D	10	12	0.212	0.203	0.208	262446	279602	280785	1.23795e+06	1.37735e+06	1.34993e+06	0.765915	0.852159	0.835194	0.817756	0.0456899
ABF2+SnRK2.4+ABI1 WT+RCAR1	D	30	12	0.219	0.201	0.22	249117	265305	269881	1.13752e+06	1.31993e+06	1.22673e+06	0.715574	0.830318	0.771693	0.772528	0.0573768
ABF2+SnRK2.4+ABI1 WT+RCAR1	D	100	12	0.237	0.266	0.254	239768	259889	257836	1.01168e+06	977026	1.0151e+06	0.782416	0.755616	0.785063	0.774365	0.0162911
ABF2+SnRK2.4+ABI1D177A+RCAR1	C	0	12	0.27	0.235	0.231	246547	262482	303111	913137	1.11694e+06	1.31217e+06	0.819631	1.00257	1.1778	1	0.179099
ABF2+SnRK2.4+ABI1D177A+RCAR1	C	0.1	12	0.24	0.244	0.212	387539	384396	340248	1.61475e+06	1.57539e+06	1.60494e+06	1.01025	0.985631	1.00412	1	0.0128165
ABF2+SnRK2.4+ABI1D177A+RCAR1	C	0.3	12	0.219	0.218	0.21	395916	369862	346943	1.80784e+06	1.69661e+06	1.65211e+06	1.05177	0.987062	0.96117	1	0.0466646
ABF2+SnRK2.4+ABI1D177A+RCAR1	C	1	12	0.212	0.207	0.203	326991	325973	283693	1.54241e+06	1.57475e+06	1.3975e+06	1.02493	1.04642	0.928643	1	0.0627244
ABF2+SnRK2.4+ABI1D177A+RCAR1	C	3	12	0.203	0.207	0.199	344099	306245	263198	1.69507e+06	1.47944e+06	1.3226e+06	1.13077	0.986929	0.882301	1	0.12475
ABF2+SnRK2.4+ABI1D177A+RCAR1	C	10	12	0.215	0.202	0.2	313559	322193	296164	1.45841e+06	1.59501e+06	1.48082e+06	0.964932	1.05531	0.979757	1	0.0484712
ABF2+SnRK2.4+ABI1D177A+RCAR1	C	30	12	0.212	0.22	0.21	300837	314144	315746	1.41904e+06	1.42793e+06	1.50355e+06	0.978533	0.984659	1.03681	1	0.0320237
ABF2+SnRK2.4+ABI1D177A+RCAR1	C	100	12	0.245	0.239	0.234	295435	283668	290324	1.20586e+06	1.1869e+06	1.2407e+06	0.995629	0.979973	1.0244	1	0.0225328
ABF2+SnRK2.4+ABI1D177A+RCAR1	D	0	12	0.232	0.237	0.24	349947	381184	368481	1.50839e+06	1.60837e+06	1.53534e+06	0.972717	1.03719	0.990093	1	0.033359
ABF2+SnRK2.4+ABI1D177A+RCAR1	D	0.1	12	0.207	0.216	0.173	350900	371511	345116	1.69517e+06	1.71996e+06	1.99489e+06	0.940017	0.953763	1.10622	1	0.0922458
ABF2+SnRK2.4+ABI1D177A+RCAR1	D	0.3	12	0.199	0.201	0.198	336712	338912	315123	1.69202e+06	1.68613e+06	1.59153e+06	1.02141	1.01785	0.960744	1	0.034043
ABF2+SnRK2.4+ABI1D177A+RCAR1	D	1	12	0.22	0.202	0.178	348021	304416	294303	1.58191e+06	1.50701e+06	1.65339e+06	1.00072	0.953339	1.04594	1	0.0463037
ABF2+SnRK2.4+ABI1D177A+RCAR1	D	3	12	0.191	0.204	0.182	286724	275321	280189	1.50117e+06	1.34961e+06	1539500	1.02579	0.922227	1.05198	1	0.0686149
ABF2+SnRK2.4+ABI1D177A+RCAR1	D	10	12	0.209	0.187	0.174	313137	315359	289578	1.49826e+06	1.68641e+06	1.66424e+06	0.926968	1.04337	1.02966	1	0.0636185
ABF2+SnRK2.4+ABI1D177A+RCAR1	D	30	12	0.205	0.189	0.185	316513	297874	305059	1.54397e+06	1.57605e+06	1.64897e+06	0.971254	0.991439	1.03731	1	0.0338484
ABF2+SnRK2.4+ABI1D177A+RCAR1	D	100	12	0.222	0.224	0.234	290529	299885	288194	1.30869e+06	1.33877e+06	1.2316e+06	1.01212	1.03538	0.952498	1	0.0427515
ABF2+SnRK2.4+ABI1 WT+RCAR8	C	0	13	0.329	0.353	0.354	113644	128472	142855	345422	363943	403545	0.240409	0.2533	0.280862	0.25819	0.020665
ABF2+SnRK2.4+ABI1 WT+RCAR8	C	0.1	13	0.294	0.301	0.321	259160	288379	292304	881497	958070	910604	0.722947	0.785747	0.746819	0.751838	0.0316995
ABF2+SnRK2.4+ABI1 WT+RCAR8	C	0.3	13	ng	ng	ng	ng	ng	ng
ABF2+SnRK2.4+ABI1 WT+RCAR8	C	1	13	0.24	0.258	0.256	302538	359995	367680	1260575	1.39533e+06	1436250	0.692972	0.767051	0.789546	0.749856	0.0505306
ABF2+SnRK2.4+ABI1 WT+RCAR8	C	3	13	0.218	0.24	0.234	303790	316641	333000	1.39353e+06	1.31934e+06	1.42308e+06	0.753946	0.713804	0.769931	0.745894	0.0289166
ABF2+SnRK2.4+ABI1 WT+RCAR8	C	10	13	0.232	0.218	0.234	299559	325841	325457	1.2912e+06	1.49468e+06	1.39084e+06	0.802849	0.92937	0.864803	0.865674	0.0632651
ABF2+SnRK2.4+ABI1 WT+RCAR8	C	30	13	0.227	0.25	0.237	294129	296573	309191	1.29572e+06	1.18629e+06	1.3046e+06	0.787826	0.72129	0.793226	0.767447	0.0400644
ABF2+SnRK2.4+ABI1 WT+RCAR8	C	100	13	0.257	0.249	0.246	288034	282559	315565	1.12075e+06	1.13478e+06	1.28278e+06	0.772365	0.782027	0.884027	0.812806	0.061868
ABF2+SnRK2.4+ABI1 WT+RCAR8	D	0	13	0.349	0.343	0.346	131805	104654	76283	377665	305114	220471	0.273285	0.220786	0.159537	0.217869	0.0569301
ABF2+SnRK2.4+ABI1 WT+RCAR8	D	0.1	13	0.334	0.337	0.367	265965	264455	252548	796302	784733	688142	0.625644	0.616554	0.540664	0.594288	0.0466613
ABF2+SnRK2.4+ABI1 WT+RCAR8	D	0.3	13	0.301	0.296	0.309	389670	371615	358589	1.29458e+06	1.25546e+06	1.16048e+06	0.736227	0.713974	0.659963	0.703388	0.0392185
ABF2+SnRK2.4+ABI1 WT+RCAR8	D	1	13	0.242	0.227	ng	413263	408711	ng	1.7077e+06	1.80049e+06		0.836507	0.88196		0.859234	0.0321401
ABF2+SnRK2.4+ABI1 WT+RCAR8	D	3	13	0.244	0.263	0.268	354806	380088	378324	1.45412e+06	1.4452e+06	1.41166e+06	0.767883	0.763172	0.745458	0.758838	0.0118243
ABF2+SnRK2.4+ABI1 WT+RCAR8	D	10	13	0.223	0.245	0.241	341597	368882	358521	1.53183e+06	1.50564e+06	1.48764e+06	0.898293	0.882938	0.872381	0.884537	0.0130296
ABF2+SnRK2.4+ABI1 WT+RCAR8	D	30	13	0.235	0.245	0.238	334010	352917	344774	1.42132e+06	1.44048e+06	1.44863e+06	0.82751	0.838664	0.843411	0.836528	0.00816278
ABF2+SnRK2.4+ABI1 WT+RCAR8	D	100	13	0.264	0.261	0.272	330764	321419	319205	1.25289e+06	1.23149e+06	1.17355e+06	0.69802	0.686096	0.653814	0.67931	0.0228708
ABF2+SnRK2.4+ABI1D177A+RCAR8	C	0	13	0.225	0.2	0.2	170451	186282	243790	757560	931410	1218950	0.781548	0.960903	1.25755	1	0.240396
ABF2+SnRK2.4+ABI1D177A+RCAR8	C	0.1	13	0.229	0.198	0.195	386723	385477	355222	1.68875e+06	1.94685e+06	1.82165e+06	0.92835	1.07024	1.00141	1	0.0709547
ABF2+SnRK2.4+ABI1D177A+RCAR8	C	0.3	13	0.246	0.192	0.198	419420	383016	365334	1.70496e+06	1994875	1.84512e+06	0.922438	1.07929	0.99827	1	0.0784412
ABF2+SnRK2.4+ABI1D177A+RCAR8	C	1	13	0.223	0.185	0.176	331277	304713	297824	1.48555e+06	1.6471e+06	1.69218e+06	0.923689	1.02414	1.05217	1	0.0675569
ABF2+SnRK2.4+ABI1D177A+RCAR8	C	3	13	0.224	0.18	0.183	339249	327883	292428	1.5145e+06	1.82157e+06	1.59797e+06	0.92085	1.10755	0.971597	1	0.0965381
ABF2+SnRK2.4+ABI1D177A+RCAR8	C	10	13	0.226	0.222	0.204	329405	323942	293039	1.45754e+06	1.4592e+06	1.43647e+06	1.00446	1.0056	0.989936	1	0.00873437
ABF2+SnRK2.4+ABI1D177A+RCAR8	C	30	13	0.245	0.216	0.209	315095	309331	298378	1.2861e+06	1.43209e+06	1.42765e+06	0.930646	1.03628	1.03307	1	0.0600837
ABF2+SnRK2.4+ABI1D177A+RCAR8	C	100	13	0.239	0.248	0.236	311363	308188	300392	1.30277e+06	1.24269e+06	1.27285e+06	1.02357	0.976368	1.00006	1	0.0236023
ABF2+SnRK2.4+ABI1D177A+RCAR8	D	0	13	0.232	0.24	0.234	435129	421226	384825	1.87556e+06	1.75511e+06	1.64455e+06	1.06662	0.998125	0.935252	1	0.0657059
ABF2+SnRK2.4+ABI1D177A+RCAR8	D	0.1	13	0.214	0.232	0.203	461946	459027	403401	2.15863e+06	1.97856e+06	1.9872e+06	1.05739	0.96919	0.973418	1	0.0497478
ABF2+SnRK2.4+ABI1D177A+RCAR8	D	0.3	13	0.219	0.215	0.204	443754	394261	371481	2.02627e+06	1.83377e+06	1.82099e+06	1.07002	0.968366	0.961613	1	0.0607337
ABF2+SnRK2.4+ABI1D177A+RCAR8	D	1	13	0.213	0.211	0.203	366223	367767	335652	1.71936e+06	1.74297e+06	1.65346e+06	1.00827	1.02211	0.969621	1	0.0272048
ABF2+SnRK2.4+ABI1D177A+RCAR8	D	3	13	0.216	0.22	0.209	402701	378145	328038	1.86436e+06	1.71884e+06	1.56956e+06	1.08545	1.00073	0.913817	1	0.0858195
ABF2+SnRK2.4+ABI1D177A+RCAR8	D	10	13	0.204	0.206	0.207	379170	379522	348538	1.85868e+06	1.84234e+06	1.68376e+06	1.03552	1.02642	0.938066	1	0.0538289
ABF2+SnRK2.4+ABI1D177A+RCAR8	D	30	13	0.213	0.225	0.214	343976	357678	350142	1.61491e+06	1589680	1.63618e+06	1.00082	0.985182	1.014	1	0.0144256
ABF2+SnRK2.4+ABI1D177A+RCAR8	D	100	13	0.235	0.248	0.254	333729	362547	347477	1.42012e+06	1.46188e+06	1.36802e+06	1.00243	1.03191	0.965655	1	0.033195
ABF2+SnRK2.4+ABI1 WT+RCAR14	D	0	14	0.348	0.311	0.357	80517	68702	52600	231371	220907	147339	0.151222	0.144383	0.0962996	0.130635	0.0299312
ABF2+SnRK2.4+ABI1 WT+RCAR14	D	0.1	14	0.291	0.271	0.364	116805	112872	102511	401392	416502	281624	0.207678	0.215496	0.145711	0.189629	0.0382341
ABF2+SnRK2.4+ABI1 WT+RCAR14	D	0.3	14	0.282	0.307	0.299	158981	165896	169551	563762	540378	567060	0.303352	0.290769	0.305126	0.299749	0.00782742
ABF2+SnRK2.4+ABI1 WT+RCAR14	D	1	14	0.255	0.264	0.262	204034	243149	221793	800133	921019	846538	0.468723	0.539539	0.495907	0.50139	0.0357247
ABF2+SnRK2.4+ABI1 WT+RCAR14	D	3	14	0.26	0.282	0.286	219320	246015	279172	843538	872394	976126	0.544629	0.563259	0.630234	0.579374	0.0450201
ABF2+SnRK2.4+ABI1 WT+RCAR14	D	10	14	0.277	0.304	0.31	250198	281351	286723	903242	925497	924913	0.725367	0.743239	0.74277	0.737125	0.0101859
ABF2+SnRK2.4+ABI1 WT+RCAR14	D	30	14	0.253	0.291	0.268	246117	279424	266430	972794	960220	994142	0.702368	0.693289	0.717781	0.704479	0.0123817
ABF2+SnRK2.4+ABI1 WT+RCAR14	D	100	14	0.258	0.285	0.283	235983	234843	218761	914663	824011	773007	0.719253	0.647968	0.607861	0.658361	0.0564186
ABF2+SnRK2.4+ABI1D177A+RCAR14	C	0	14	0.257	0.251	0.235	178207	222295	272856	693412	885637	1.16109e+06	0.759172	0.969627	1.2712	1	0.257362
ABF2+SnRK2.4+ABI1D177A+RCAR14	C	0.1	14	0.241	0.236	0.213	386043	399069	361760	1.60184e+06	1.69097e+06	1.6984e+06	0.962795	1.01637	1.02084	1	0.0322978
ABF2+SnRK2.4+ABI1D177A+RCAR14	C	0.3	14	0.25	0.239	0.21	411960	391154	358026	1.64784e+06	1.63663e+06	1.70489e+06	0.990814	0.984072	1.02511	1	0.0220092
ABF2+SnRK2.4+ABI1D177A+RCAR14	C	1	14	0.232	0.229	0.207	318629	329116	295803	1.3734e+06	1.43719e+06	1429000	0.97184	1.01698	1.01118	1	0.0245586
ABF2+SnRK2.4+ABI1D177A+RCAR14	C	3	14	0.257	0.247	0.215	340859	331941	287929	1.3263e+06	1.34389e+06	1.3392e+06	0.992394	1.00556	1.00205	1	0.00681644
ABF2+SnRK2.4+ABI1D177A+RCAR14	C	10	14	0.322	0.315	0.299	351061	335647	313690	1.09025e+06	1.06555e+06	1.04913e+06	1.02054	0.997413	0.982047	1	0.0193758
ABF2+SnRK2.4+ABI1D177A+RCAR14	C	30	14	0.256	0.256	0.255	328263	330041	316724	1.28228e+06	1.28922e+06	1.24205e+06	1.00873	1.01419	0.977084	1	0.0200327
ABF2+SnRK2.4+ABI1D177A+RCAR14	C	100	14	0.271	0.289	0.327	293867	294406	314798	1.08438e+06	1.01871e+06	962685	1.06112	0.996851	0.942032	1	0.0596046
ABF2+SnRK2.4+ABI1D177A+RCAR14	D	0	14	0.211	0.226	0.229	354530	335324	326564	1.68024e+06	1.48373e+06	1.42604e+06	1.09819	0.969758	0.932052	1	0.0871003
ABF2+SnRK2.4+ABI1D177A+RCAR14	D	0.1	14	0.205	0.207	0.186	403474	374421	375963	1.96817e+06	1.8088e+06	2.02131e+06	1.01832	0.935864	1.04582	1	0.0572194
ABF2+SnRK2.4+ABI1D177A+RCAR14	D	0.3	14	0.208	0.206	0.199	403223	379308	357297	1.93857e+06	1.8413e+06	1.79546e+06	1.04312	0.990775	0.96611	1	0.0393227
ABF2+SnRK2.4+ABI1D177A+RCAR14	D	1	14	0.204	0.209	0.221	356137	364957	360047	1.74577e+06	1.74621e+06	1.62917e+06	1.02268	1.02294	0.954379	1	0.0395091
ABF2+SnRK2.4+ABI1D177A+RCAR14	D	3	14	0.206	0.202	0.197	320968	322858	293548	1.5581e+06	1.59831e+06	1.49009e+06	1.00598	1.03194	0.962074	1	0.0353166
ABF2+SnRK2.4+ABI1D177A+RCAR14	D	10	14	0.308	0.279	0.254	353864	362594	326932	1.14891e+06	1.29962e+06	1.28713e+06	0.922655	1.04369	1.03366	1	0.0671703
ABF2+SnRK2.4+ABI1D177A+RCAR14	D	30	14	0.213	0.23	0.221	316628	313827	288202	1.48652e+06	1.36447e+06	1.30408e+06	1.07328	0.985158	0.941561	1	0.0671025
ABF2+SnRK2.4+ABI1D177A+RCAR14	D	100	14	0.211	0.218	0.233	283169	282566	274205	1.34203e+06	1.29617e+06	1.17685e+06	1.05532	1.01926	0.925423	1	0.0670555
