# Supplementary material for: Rebuilding core abscisic acid signaling pathways of Arabidopsis in yeast
Source: EMBO J. 2019 Aug 1;38(17):e101859. doi: 10.15252/embj.2019101859 (PMC6717914; doi:10.15252/embj.2019101859)
Supplement: Supplementary file 9 — Source Data for Figure 6 [file EMBJ-38-e101859-s008.xlsx]

## Sheet: SD Fig 6A
n	44	47	36	47	33	34	16	24	15	14	15	16
p-Value of two-tailed Welch-corrected t-test to corresponding OST1 sample		0.260933		0.60739		1.82947e-21		0.000313914		0.982919		0.433732
SAMPLE	GFP:OST1	GFP:SnRK2.4	GFP:OST1/mCherry:ABI1	GFP:SnRK2.4/mCherry:ABI1	GFP:OST1/mCherry:ABI1/RCAR1	GFP:SnRK2.4/mCherry:ABI1/RCAR1	GFP:OST1/mCherry:ABI1/RCAR1	GFP:SnRK2.4/mCherry:ABI1/RCAR1	GFP:OST1	GFP:SnRK2.4	GFP:OST1/mCherry:ABI1	GFP:SnRK2.4/mCherry:ABI1
ABA concentration (µM)	0	0	0	0	0	0	100	100	100	100	100	100
GFP fluorescence lifetime (ns)	2.8	2.8	2.69	2.68	2.64	2.75	2.72	2.75	2.78	2.81	2.59	2.55
	2.8	2.82	2.58	2.67	2.66	2.73	2.79	2.77	2.79	2.8	2.61	2.56
	2.78	2.8	2.6	2.64	2.64	2.75	2.72	2.77	2.8	2.75	2.54	2.59
	2.79	2.79	2.52	2.68	2.77	2.77	2.77	2.76	2.79	2.79	2.6	2.63
	2.79	2.79	2.6	2.64	2.6	2.8	2.77	2.79	2.79	2.81	2.59	2.6
	2.79	2.8	2.69	2.62	2.65	2.75	2.74	2.79	2.81	2.8	2.53	2.61
	2.81	2.81	2.65	2.63	2.69	2.71	2.73	2.78	2.76	2.78	2.6	2.58
	2.8	2.81	2.64	2.66	2.61	2.75	2.74	2.79	2.81	2.79	2.58	2.6
	2.81	2.82	2.66	2.37	2.55	2.72	2.78	2.77	2.79	2.79	2.54	2.57
	2.8	2.8	2.63	2.67	2.64	2.75	2.72	2.77	2.8	2.81	2.61	2.59
	2.79	2.83	2.62	2.57	2.63	2.78	2.72	2.74	2.78	2.82	2.59	2.58
	2.8	2.78	2.65	2.65	2.59	2.75	2.75	2.77	2.81	2.75	2.55	2.59
	2.79	2.79	2.64	2.6	2.64	2.76	2.73	2.79	2.79	2.79	2.61	2.55
	2.75	2.8	2.58	2.66	2.59	2.72	2.75	2.79	2.8	2.8	2.6	2.61
	2.85	2.81	2.6	2.58	2.6	2.74	2.76	2.8	2.78		2.59	2.62
	2.79	2.8	2.52	2.54	2.55	2.72	2.72	2.81				2.6
	2.79	2.8	2.69	2.48	2.64	2.77		2.75
	2.81	2.79	2.59	2.6	2.63	2.78		2.76
	2.8	2.83	2.62	2.65	2.59	2.69		2.78
	2.82	2.79	2.58	2.61	2.59	2.72		2.79
	2.79	2.81	2.56	2.5	2.62	2.76		2.75
	2.78	2.81	2.56	2.54	2.6	2.74		2.76
	2.79	2.82	2.65	2.55	2.68	2.78		2.75
	2.8	2.79	2.67	2.62	2.61	2.79		2.78
	2.8	2.81	2.69	2.6	2.62	2.74
	2.79	2.82	2.53	2.55	2.59	2.76
	2.75	2.79	2.56	2.67	2.64	2.75
	2.8	2.8	2.6	2.58	2.63	2.81
	2.79	2.79	2.61	2.59	2.62	2.73
	2.75	2.8	2.6	2.59	2.6	2.75
	2.9	2.79	2.62	2.6	2.59	2.74
	2.79	2.83	2.58	2.61	2.63	2.78
	2.79	2.82	2.59	2.58	2.62	2.72
	2.78	2.8	2.53	2.62		2.8
	2.81	2.82	2.54	2.59
	2.82	2.79	2.59	2.64
	2.78	2.78		2.63
	2.86	2.78		2.58
	2.79	2.81		2.54
	2.81	2.8		2.67
	2.81	2.8		2.65
	2.78	2.82		2.62
	2.8	2.81		2.49
	2.82	2.8		2.6
		2.8		2.61
		2.83		2.59
		2.79		2.6

## Sheet: SD Fig 6C
n	18	8	8	8	8	13	9	13	9	8	10	9	14	12
p-Value of two-tailed Welch-corrected t-test to corresponding OST1 sample								0.214389	0.505929	0.00999079	0.00015562	0.000198781	2.93583e-06	6.30248e-05
SAMPLE	GFP:OST1/mCherry:ABI1/RCAR14	GFP:OST1/mCherry:ABI1/RCAR14	GFP:OST1/mCherry:ABI1/RCAR14	GFP:OST1/mCherry:ABI1/RCAR14	GFP:OST1/mCherry:ABI1/RCAR14	GFP:OST1/mCherry:ABI1/RCAR14	GFP:OST1/mCherry:ABI1/RCAR14	GFP:SnRK2.4/mCherry:ABI1/RCAR14	GFP:SnRK2.4/mCherry:ABI1/RCAR14	GFP:SnRK2.4/mCherry:ABI1/RCAR14	GFP:SnRK2.4/mCherry:ABI1/RCAR14	GFP:SnRK2.4/mCherry:ABI1/RCAR14	GFP:SnRK2.4/mCherry:ABI1/RCAR14	GFP:SnRK2.4/mCherry:ABI1/RCAR14
ABA concentration (µM)	0	0.1	1	3	10	30	100	0	0.1	1	3	10	30	100
GFP fluorescence lifetime (ns)	2.6	2.6	2.6	2.6	2.63	2.65	2.72	2.57	2.6	2.63	2.63	2.65	2.7	2.75
	2.57	2.59	2.59	2.61	2.63	2.66	2.75	2.61	2.61	2.61	2.65	2.66	2.69	2.79
	2.6	2.58	2.62	2.61	2.62	2.7	2.7	2.59	2.6	2.62	2.63	2.69	2.73	2.75
	2.56	2.59	2.61	2.62	2.64	2.67	2.69	2.6	2.6	2.64	2.65	2.68	2.7	2.76
	2.63	2.62	2.61	2.63	2.64	2.67	2.71	2.61	2.6	2.61	2.65	2.67	2.74	2.8
	2.65	2.61	2.6	2.63	2.63	2.66	2.75	2.59	2.61	2.63	2.65	2.66	2.71	2.75
	2.57	2.6	2.61	2.62	2.66	2.66	2.71	2.6	2.59	2.62	2.66	2.69	2.73	2.75
	2.6					2.7	2.71	2.6	2.61		2.66	2.69	2.71	2.77
	2.61					2.67		2.58			2.68		2.69	2.79
	2.6					2.67		2.59					2.72	2.8
	2.57					2.65		2.63					2.71	2.79
	2.63					2.65		2.61					2.75
	2.63												2.77
	2.64
	2.62
	2.63
	2.64
